# Supplementary material for: Evolution of a biological thermocouple by adaptation of cytochrome c oxidase in a subterrestrial metazoan, Halicephalobus mephisto
Source: Commun Biol. 2024 Sep 28;7:1214. doi: 10.1038/s42003-024-06886-z (PMC11439043; doi:10.1038/s42003-024-06886-z)
Supplement: Supplementary file 4 — Supplemental Data 1 [file 42003_2024_6886_MOESM4_ESM.xlsx]

## Sheet: Figure 4
Nematode	Condition	Synchronized L1	Two Days	Nine Days	Twenty-two Days	Twenty-nine Days
H. mephisto	Normoxia	80
H. mephisto	Normoxia	91
C. elegans	Normoxia	98
C. elegans	Normoxia	81
H. mephisto	Hypoxia 20 C		82	100	0	0
H. mephisto	Hypoxia 20 C		94	88	0	0
H. mephisto	Hypoxia 20 C		87	100	0	0
C. elegans	Hypoxia 20 C		100	100	25	0
C. elegans	Hypoxia 20 C		100	100	17	0
C. elegans	Hypoxia 20 C		100	100	13	0
H. mephisto	Hypoxia 37 C		0
H. mephisto	Hypoxia 37 C		0
H. mephisto	Hypoxia 37 C		0
H. mephisto	Hypoxia 37 C		0
H. mephisto	Hypoxia 37 C		0
H. mephisto	Hypoxia 37 C		0
C. elegans	Hypoxia 37 C		0
C. elegans	Hypoxia 37 C		0
C. elegans	Hypoxia 37 C		0

## Sheet: Figure 5h
No_Drug	Sodium_Azide	species	Temperature
22.2	2.68421	C_elegans	25
21.9474	2	C_elegans	25
20.7778	2.46165	C_elegans	25
22.0213	2.42857	C_elegans	25
24.3333	2.38889	C_elegans	25
21.5366	2.59567	C_elegans	25
22.6364	3	C_elegans	25
22.5	2.52558	C_elegans	25
22.1111	2	C_elegans	25
22.6296	2	C_elegans	25
22.2222	3	C_elegans	25
22.4	2	C_elegans	25
21	3	C_elegans	25
19	2	C_elegans	25
22.25	2	C_elegans	25
22.2	2	C_elegans	25
23	2	C_elegans	25
24	3	C_elegans	25
19	2	C_elegans	25
21	2.5003	C_elegans	25
19.75	2.33333	C_elegans	25
21.5345	2	C_elegans	25
19.6667	2	C_elegans	25
20.25	3	C_elegans	25
20.7857	3	C_elegans	25
21.7407	3	C_elegans	25
20.3333	2	C_elegans	25
20	3	C_elegans	25
19.6667	3	C_elegans	25
20	3	C_elegans	25
19	2	C_elegans	25
19	3	C_elegans	25
20.125	3	C_elegans	25
20	3	C_elegans	25
22	2.16667	C_elegans	25
20.6667	2	C_elegans	25
21.6061	3	C_elegans	25
21.8	2.5	C_elegans	25
20	3	C_elegans	25
22.25	3	C_elegans	25
19.6667	3	C_elegans	25
19	2	C_elegans	25
19.6667	2	C_elegans	25
19.375	3	C_elegans	25
21.2174	3	C_elegans	25
19.5	3	C_elegans	25
22	3	C_elegans	25
22.6364	3	C_elegans	25
19	3	C_elegans	25
22	2.59259	C_elegans	25
19	3	C_elegans	25
21	2	C_elegans	25
19	3	C_elegans	25
20	3	C_elegans	25
19	3	C_elegans	25
19	2	C_elegans	25
22.2444	2	C_elegans	25
19	2	C_elegans	25
21.1667	3	C_elegans	25
20.1667	3	C_elegans	25
20.7143	2.88889	C_elegans	25
21	2	C_elegans	25
21.2	2	C_elegans	25
19	3	C_elegans	25
20	2.94444	C_elegans	25
19	2.8	C_elegans	25
19.8421	2	C_elegans	25
21.9424	3	C_elegans	25
19	3	C_elegans	25
19	3	C_elegans	25
24	3	C_elegans	25
21	3	C_elegans	25
22	2	C_elegans	25
20	2	C_elegans	25
25	2.8	C_elegans	25
20	2	C_elegans	25
19	3	C_elegans	25
20	2.14286	C_elegans	25
21	3	C_elegans	25
22.8462	3	C_elegans	25
19	2.49333	C_elegans	25
19.3333	2	C_elegans	25
20	2	C_elegans	25
19.6667	2.5	C_elegans	25
22.8462	3	C_elegans	25
21.0845	2	C_elegans	25
19	2	C_elegans	25
22	2	C_elegans	25
19	2	C_elegans	25
19	2	C_elegans	25
19.8	3	C_elegans	25
21.6579	2.5	C_elegans	25
19.75	2	C_elegans	25
21.2692	2	C_elegans	25
24	2	C_elegans	25
21	2	C_elegans	25
22.381	3	C_elegans	25
23.4	3	C_elegans	25
23.2	2.36364	C_elegans	25
22	2	C_elegans	25
20	2	C_elegans	25
21.8333	2	C_elegans	25
19	3	C_elegans	25
23.2	2	C_elegans	25
24.5	2	C_elegans	25
21.5556	3	C_elegans	25
21.4	2	C_elegans	25
23	2	C_elegans	25
20.3	2.5	C_elegans	25
23.2222	2	C_elegans	25
20.9643	2.25	C_elegans	25
19	2	C_elegans	25
20.1429	3	C_elegans	25
22.3636	2	C_elegans	25
22	2	C_elegans	25
20.4	2.3125	C_elegans	25
21.9706	2	C_elegans	25
19.875	2	C_elegans	25
20	2	C_elegans	25
20.8	2	C_elegans	25
21.6667	2	C_elegans	25
22.2037	2.3125	C_elegans	25
23	2	C_elegans	25
19	2.42304	C_elegans	25
20.2222	2.5	C_elegans	25
21.2353	3	C_elegans	25
19	3	C_elegans	25
20.6957	3	C_elegans	25
21	2	C_elegans	25
21.6667	2.58537	C_elegans	25
19	2.28125	C_elegans	25
20	3	C_elegans	25
22.4656	2	C_elegans	25
20.4	2	C_elegans	25
23	3	C_elegans	25
21.7059	3	C_elegans	25
19.2	2.59459	C_elegans	25
22.4118	2.4	C_elegans	25
20	3	C_elegans	25
20	3	C_elegans	25
21.6667	2	C_elegans	25
20.875	3	C_elegans	25
19	3	C_elegans	25
21	3	C_elegans	25
21.65	2	C_elegans	25
20.3333	2	C_elegans	25
22.2294	3	C_elegans	25
20.1429	2	C_elegans	25
20	2.22222	C_elegans	25
24.5	2	C_elegans	25
22.1667	3	C_elegans	25
20	2	C_elegans	25
19.8	2	C_elegans	25
20	3	C_elegans	25
20	2	C_elegans	25
20.7778	2	C_elegans	25
19	3	C_elegans	25
20	3	C_elegans	25
20.2857	2.875	C_elegans	25
21	2	C_elegans	25
21.2	2	C_elegans	25
22.5	2.5	C_elegans	25
23.2667	3	C_elegans	25
21.7143	2.5	C_elegans	25
19	2	C_elegans	25
22.375	2	C_elegans	25
20	3	C_elegans	25
22.0428	2.60148	C_elegans	25
22.5	3	C_elegans	25
21.2	2	C_elegans	25
21.3053	2.33333	C_elegans	25
19	2	C_elegans	25
22.2045	2	C_elegans	25
21.5625	3	C_elegans	25
22.3333	3	C_elegans	25
23	2	C_elegans	25
22.4286	2.5	C_elegans	25
19.8571	2	C_elegans	25
19.5	2	C_elegans	25
25	2	C_elegans	25
19	2	C_elegans	25
22	2	C_elegans	25
21.3846	3	C_elegans	25
21.7439	2	C_elegans	25
24	3	C_elegans	25
21.4737	2	C_elegans	25
22	2	C_elegans	25
21.5	2	C_elegans	25
19	2	C_elegans	25
19	3	C_elegans	25
19	2	C_elegans	25
20	2	C_elegans	25
19	2	C_elegans	25
19	2	C_elegans	25
22	2	C_elegans	25
26	3	C_elegans	25
23	2.4	C_elegans	25
21	3	C_elegans	25
19	3	C_elegans	25
19	3	C_elegans	25
21.8438	3	C_elegans	25
21	2	C_elegans	25
20	2	C_elegans	25
21.0417	3	C_elegans	25
19.3333	3	C_elegans	25
20.5	2	C_elegans	25
20	2.68182	C_elegans	25
19	2.4	C_elegans	25
19.5	2	C_elegans	25
19	2	C_elegans	25
21	3	C_elegans	25
21	2	C_elegans	25
20.6667	3	C_elegans	25
19	2.5	C_elegans	25
19.5	3	C_elegans	25
20	2	C_elegans	25
19	2	C_elegans	25
19.5	2.125	C_elegans	25
21.1111	3	C_elegans	25
21.25	2.6	C_elegans	25
21.4	3	C_elegans	25
21.6724	2	C_elegans	25
19.5	3	C_elegans	25
19.25	2	C_elegans	25
20.6	2	C_elegans	25
22.2258	2	C_elegans	25
19.6	2	C_elegans	25
20	2.28283	C_elegans	25
21.5127	2	C_elegans	25
21.4375	2	C_elegans	25
20	3	C_elegans	25
19.3333	2	C_elegans	25
21	2	C_elegans	25
19	2.23077	C_elegans	25
22.1887	3	C_elegans	25
20.3333	3	C_elegans	25
21.9167	2	C_elegans	25
19.6667	2.5	C_elegans	25
19	3	C_elegans	25
21	3	C_elegans	25
19	3	C_elegans	25
19.6667	3	C_elegans	25
22.2653	2	C_elegans	25
21	2.83333	C_elegans	25
22.0638	2.56364	C_elegans	25
19	2	C_elegans	25
25.6667	2	C_elegans	25
21	3	C_elegans	25
19	2	C_elegans	25
22.6963	2	C_elegans	25
22.6667	2	C_elegans	25
22.25	2.41176	C_elegans	25
21	2.67742	C_elegans	25
24	2.5	C_elegans	25
22.0839	2	C_elegans	25
22.35	2.35106	C_elegans	25
22.5714	2	C_elegans	25
20.9699	2	C_elegans	25
25.5	2	C_elegans	25
22.3333	3	C_elegans	25
22	2.51	C_elegans	25
21.875	2	C_elegans	25
23.5	2	C_elegans	25
24	3	C_elegans	25
22.7077	2.6	C_elegans	25
23	2	C_elegans	25
21	2	C_elegans	25
19	2	C_elegans	25
21.8182	2	C_elegans	25
21.0789	2	C_elegans	25
23	2.25	C_elegans	25
22.1111	2	C_elegans	25
22.1667	2.5	C_elegans	25
23.8333	2	C_elegans	25
20	2.32	C_elegans	25
23.1333	3	C_elegans	25
26	2	C_elegans	25
22.4545	2	C_elegans	25
20	3	C_elegans	25
21.25	3	C_elegans	25
26	3	C_elegans	25
21.5714	2.13636	C_elegans	25
20	2	C_elegans	25
24.3333	2.63158	C_elegans	25
23.7	3	C_elegans	25
21.5	3	C_elegans	25
23.625	2	C_elegans	25
21.8	3	C_elegans	25
21	2.2	C_elegans	25
20	2	C_elegans	25
21.8	2	C_elegans	25
22.6364	2	C_elegans	25
22.75	2	C_elegans	25
20.3333	2	C_elegans	25
22.4	2.4	C_elegans	25
21.4286	3	C_elegans	25
22.5	2	C_elegans	25
23.95	2	C_elegans	25
22.6993	2.19444	C_elegans	25
22.1875	2	C_elegans	25
23.2222	2.16667	C_elegans	25
21.8333	2	C_elegans	25
23.5	2.41	C_elegans	25
22.1875	3	C_elegans	25
23	2.20454	C_elegans	25
21.8529	2	C_elegans	25
23.7	2	C_elegans	25
21.8824	2	C_elegans	25
21.6182	2.5	C_elegans	25
21	2	C_elegans	25
22.5	2.4	C_elegans	25
23.375	2.2	C_elegans	25
23	2	C_elegans	25
24	2	C_elegans	25
20.6667	2	C_elegans	25
21.8	2	C_elegans	25
22.4	2	C_elegans	25
25	2	C_elegans	25
22.1129	2.2	C_elegans	25
22.5778	2	C_elegans	25
22	2	C_elegans	25
24	2	C_elegans	25
22.1667	2	C_elegans	25
22.4706	2	C_elegans	25
21.125	2.14286	C_elegans	25
22	2	C_elegans	25
21.6875	2	C_elegans	25
20.5	2	C_elegans	25
21.9623	2.20635	C_elegans	25
23.25	2.5	C_elegans	25
22.3378	2.2	C_elegans	25
22.8868	2	C_elegans	25
25.5	2	C_elegans	25
22	2.25	C_elegans	25
22	2	C_elegans	25
19.9	2	C_elegans	25
21.9167	2	C_elegans	25
21	2	C_elegans	25
23.5167	2.525	C_elegans	25
21.5	2.33333	C_elegans	25
20	2	C_elegans	25
23.5714	2	C_elegans	25
22.3333	2	C_elegans	25
24	2	C_elegans	25
23.6667	3	C_elegans	25
22.3333	2	C_elegans	25
23.5	2	C_elegans	25
25	2	C_elegans	25
21.2222	2	C_elegans	25
22.6092	2.5	C_elegans	25
21.64	2	C_elegans	25
21.9804	2	C_elegans	25
24	2.18182	C_elegans	25
22	2	C_elegans	25
22	2	C_elegans	25
22	2	C_elegans	25
22.3182	2.33333	C_elegans	25
22	2	C_elegans	25
22.3636	2.42857	C_elegans	25
23.4	2	C_elegans	25
22.3793	2	C_elegans	25
22.3333	2	C_elegans	25
25	2	C_elegans	25
25	2.31372	C_elegans	25
26	2	C_elegans	25
22.6	2	C_elegans	25
22.4844	2	C_elegans	25
22.0645	3	C_elegans	25
21	3	C_elegans	25
22.6842	3	C_elegans	25
22.5	3	C_elegans	25
20	2.5	C_elegans	25
20.5	3	C_elegans	25
22.1	2	C_elegans	25
22.3333	2	C_elegans	25
22.28	2	C_elegans	25
22	2.6	C_elegans	25
20	3	C_elegans	25
22	2	C_elegans	25
23	2.5	C_elegans	25
22.1525	2	C_elegans	25
23.3333	2.28899	C_elegans	25
21.8571	2	C_elegans	25
20.75	2	C_elegans	25
19	2	C_elegans	25
23.6667	2.47611	C_elegans	25
21.4324	2	C_elegans	25
23	2.4186	C_elegans	25
24	3	C_elegans	25
21.6786	2.25	C_elegans	25
20	2	C_elegans	25
23.5882	2	C_elegans	25
21.8182	2	C_elegans	25
23	2	C_elegans	25
23	2.48554	C_elegans	25
19.6	2	C_elegans	25
19.4286	2	C_elegans	25
22.3864	2.35714	C_elegans	25
21.5	2	C_elegans	25
23.1852	2	C_elegans	25
23	2	C_elegans	25
21.1364	2.31429	C_elegans	25
22.3846	2	C_elegans	25
20	2	C_elegans	25
22.4394	2	C_elegans	25
20.8	2.5	C_elegans	25
19	2	C_elegans	25
22.4	2	C_elegans	25
19	2.34615	C_elegans	25
21.8947	3	C_elegans	25
22.6282	3	C_elegans	25
19.5	2	C_elegans	25
22.8571	3	C_elegans	25
22.6486	2	C_elegans	25
20	2	C_elegans	25
21.7391	2.28	C_elegans	25
22.5	2.9375	C_elegans	25
19	2	C_elegans	25
25.6667	3	C_elegans	25
22.5	2.33333	C_elegans	25
21.8788	3	C_elegans	25
23	3	C_elegans	25
21.2	2.17647	C_elegans	25
19	2	C_elegans	25
19	2.09804	C_elegans	25
22.5	3	C_elegans	25
25	2	C_elegans	25
20.4286	2	C_elegans	25
22.5	2.25	C_elegans	25
23.4	2	C_elegans	25
22.3099	2	C_elegans	25
20	2	C_elegans	25
20.6667	2	C_elegans	25
22	2	C_elegans	25
21	2.33333	C_elegans	25
22.9444	3	C_elegans	25
22.5224	2	C_elegans	25
22.4583	2	C_elegans	25
26	2	C_elegans	25
21.9524	2	C_elegans	25
21.8649	2	C_elegans	25
19	2	C_elegans	25
23.3333	2	C_elegans	25
19	2	C_elegans	25
22.5556	2	C_elegans	25
21	2	C_elegans	25
19	2	C_elegans	25
24.5	2.33333	C_elegans	25
25	2	C_elegans	25
20.4286	2	C_elegans	25
22.1379	2.1	C_elegans	25
21.6667	2.62121	C_elegans	25
23.2	2	C_elegans	25
19	2	C_elegans	25
22.6	2	C_elegans	25
25	2	C_elegans	25
22.5	2.52	C_elegans	25
20.5	3	C_elegans	25
21.5263	2	C_elegans	25
22.5	2.42308	C_elegans	25
22.4627	2	C_elegans	25
22.25	2	C_elegans	25
23.2	2	C_elegans	25
23.5	2.4	C_elegans	25
22.3333	2.18667	C_elegans	25
23.0526	2	C_elegans	25
22.1923	3	C_elegans	25
22.6667	2.33333	C_elegans	25
26	3	C_elegans	25
24	2.61739	C_elegans	25
24.5	3	C_elegans	25
24	2.33333	C_elegans	25
22.5	3	C_elegans	25
22.8571	3	C_elegans	25
20.8571	2	C_elegans	25
19	2.71429	C_elegans	25
21	2.5	C_elegans	25
22.4615	3	C_elegans	25
22.8909	2	C_elegans	25
21	2	C_elegans	25
26	3	C_elegans	25
22.4	2	C_elegans	25
21	2.23077	C_elegans	25
22.2031	3	C_elegans	25
21.5	3	C_elegans	25
22.375	2	C_elegans	25
21	2.35294	C_elegans	25
25	2	C_elegans	25
23.1667	2	C_elegans	25
21.0741	2	C_elegans	25
22	2.66667	C_elegans	25
24.25	2.33333	C_elegans	25
21	3	C_elegans	25
22.0909	3	C_elegans	25
21	3	C_elegans	25
23.6667	2	C_elegans	25
21.6389	3	C_elegans	25
24	2	C_elegans	25
22.6768	3	C_elegans	25
25	2.47368	C_elegans	25
22.5	3	C_elegans	25
22.8333	2	C_elegans	25
23.4286	3	C_elegans	25
25.1111	2.71429	C_elegans	25
19	2	C_elegans	25
22	3	C_elegans	25
26	3	C_elegans	25
19	3	C_elegans	25
24.3333	2	C_elegans	25
23	2	C_elegans	25
21.7812	2	C_elegans	25
21.5	2	C_elegans	25
24.5	2.28571	C_elegans	25
26	2	C_elegans	25
22.4386	2.5619	C_elegans	25
22	3	C_elegans	25
22	3	C_elegans	25
22.2	2	C_elegans	25
22.3816	2	C_elegans	25
22.5	3	C_elegans	25
26	2	C_elegans	25
22.515	3	C_elegans	25
21	2	C_elegans	25
22.8333	3	C_elegans	25
22.6667	2	C_elegans	25
20.8571	2	C_elegans	25
21.0556	3	C_elegans	25
22.1818	2.15	C_elegans	25
22.381	3	C_elegans	25
23.5	2.375	C_elegans	25
23	2	C_elegans	25
21.6667	2	C_elegans	25
21	2	C_elegans	25
23.75	2	C_elegans	25
19.75	2.05	C_elegans	25
21.9623	2	C_elegans	25
22	2	C_elegans	25
22.1493	2.76923	C_elegans	25
20	2	C_elegans	25
22.1667	2	C_elegans	25
23.6364	2	C_elegans	25
22.6364	2	C_elegans	25
22	2	C_elegans	25
21.6	2.25	C_elegans	25
20	3	C_elegans	25
22.375	3	C_elegans	25
23.3333	2	C_elegans	25
21.8	2	C_elegans	25
19	3	C_elegans	25
23.2083	2.13793	C_elegans	25
22.25	2	C_elegans	25
22.4241	2.3	C_elegans	25
23	3	C_elegans	25
21.7727	2	C_elegans	25
23	2	C_elegans	25
22.8537	2.60714	C_elegans	25
22.16	2	C_elegans	25
24	3	C_elegans	25
19.5	3	C_elegans	25
21	2	C_elegans	25
19	2.66667	C_elegans	25
21	3	C_elegans	25
22.6949	2	C_elegans	25
20.5	2.1	C_elegans	25
20.1923	2	C_elegans	25
20	2	C_elegans	25
21.4314	2	C_elegans	25
20	2	C_elegans	25
24.5	2	C_elegans	25
23.5	2	C_elegans	25
22	2	C_elegans	25
21.5	2	C_elegans	25
20	2	C_elegans	25
23.25	2.33333	C_elegans	25
22.3594	2	C_elegans	25
21.7619	2	C_elegans	25
21.8333	2.16667	C_elegans	25
22.375	3	C_elegans	25
22.1111	2.15942	C_elegans	25
26	2	C_elegans	25
19	2.5	C_elegans	25
25	2.75	C_elegans	25
26	2	C_elegans	25
22.6667	3	C_elegans	25
23	3	C_elegans	25
22	2	C_elegans	25
22	2	C_elegans	25
25	3	C_elegans	25
22.8829	2.5	C_elegans	25
19	2	C_elegans	25
21	2	C_elegans	25
22.2727	2.25	C_elegans	25
22.2169	2	C_elegans	25
21.5714	2.40476	C_elegans	25
23.6667	2	C_elegans	25
22.0714	3	C_elegans	25
23.2	3	C_elegans	25
25	2	C_elegans	25
22.8	2	C_elegans	25
21.8571	3	C_elegans	25
19	2	C_elegans	25
23.6667	3	C_elegans	25
23	3	C_elegans	25
22.3529	2.55556	C_elegans	25
22.8769	2.33333	C_elegans	25
24.1667	3	C_elegans	25
21	2	C_elegans	25
22.24	3	C_elegans	25
20	2.5445	C_elegans	25
23.5	3	C_elegans	25
22	3	C_elegans	25
19.5	3	C_elegans	25
22.5035	2.16667	C_elegans	25
19	2	C_elegans	25
21.5	2	C_elegans	25
21.1667	2.33333	C_elegans	25
21.8286	2	C_elegans	25
22.0877	2	C_elegans	25
22.3762	3	C_elegans	25
24.1111	2.5	C_elegans	25
23	2.5	C_elegans	25
22.9444	2	C_elegans	25
22	2	C_elegans	25
24	2.5	C_elegans	25
23	2	C_elegans	25
22	2.33333	C_elegans	25
21	2	C_elegans	25
21	2.5	C_elegans	25
21	2	C_elegans	25
20	2.375	C_elegans	25
21.6033	2.8	C_elegans	25
26	2	C_elegans	25
22	2	C_elegans	25
26	3	C_elegans	25
23.0769	2	C_elegans	25
21.625	2	C_elegans	25
24	2	C_elegans	25
21.5	3	C_elegans	25
22.25	3	C_elegans	25
25	2	C_elegans	25
24	2	C_elegans	25
22.1538	2	C_elegans	25
23	2.66667	C_elegans	25
26	2	C_elegans	25
21.8525	2.11111	C_elegans	25
23	2.5	C_elegans	25
23	2	C_elegans	25
22.6986	2	C_elegans	25
22.4286	2	C_elegans	25
22.4837	2.44848	C_elegans	25
21	2	C_elegans	25
23.2857	2	C_elegans	25
21.61	3	C_elegans	25
19	2	C_elegans	25
22.2	3	C_elegans	25
22.2727	3	C_elegans	25
22.8261	2	C_elegans	25
19	2	C_elegans	25
21.4	2.35294	C_elegans	25
23.3333	2	C_elegans	25
22.7333	2	C_elegans	25
21.9355	2	C_elegans	25
22.6	2	C_elegans	25
22.6667	3	C_elegans	25
21.8	2.6	C_elegans	25
24.5	2	C_elegans	25
22.4706	3	C_elegans	25
22	2	C_elegans	25
23	2	C_elegans	25
20	2	C_elegans	25
20.5714	2	C_elegans	25
22	2	C_elegans	25
24.3333	3	C_elegans	25
21.5	3	C_elegans	25
23	2	C_elegans	25
25	3	C_elegans	25
21.5556	2	C_elegans	25
22	2	C_elegans	25
24	2	C_elegans	25
23.1	2.5	C_elegans	25
21	2.5	C_elegans	25
23	3	C_elegans	25
20	3	C_elegans	25
21	2.75	C_elegans	25
21.6667	2	C_elegans	25
23	3	C_elegans	25
22.375	2.13333	C_elegans	25
24.1	2	C_elegans	25
20.5	3	C_elegans	25
22.5263	3	C_elegans	25
22	3	C_elegans	25
26	2	C_elegans	25
21.963	2	C_elegans	25
22.4286	2	C_elegans	25
22.6	2	C_elegans	25
23	2	C_elegans	25
25.5	3	C_elegans	25
24.5	3	C_elegans	25
24.5	2	C_elegans	25
20.5	2	C_elegans	25
22	2	C_elegans	25
24.5	3	C_elegans	25
23.6	2	C_elegans	25
25	2	C_elegans	25
22.6667	2.75	C_elegans	25
22.1304	2.5	C_elegans	25
22.0435	2.36	C_elegans	25
22.6667	2	C_elegans	25
23	2	C_elegans	25
22	2.6	C_elegans	25
25.25	2	C_elegans	25
22.2	2	C_elegans	25
20.5	2	C_elegans	25
20.1667	2	C_elegans	25
22.3333	2	C_elegans	25
26	2	C_elegans	25
19	2.16	C_elegans	25
23.2	2.21154	C_elegans	25
25	2	C_elegans	25
21.6667	2	C_elegans	25
23	2	C_elegans	25
21.9355	2	C_elegans	25
23	2.5	C_elegans	25
21	2	C_elegans	25
24.7	2	C_elegans	25
25	3	C_elegans	25
20.7273	2	C_elegans	25
21.6667	2	C_elegans	25
22.1943	2.25	C_elegans	25
19.5	2.33333	C_elegans	25
21.75	2.16364	C_elegans	25
23.8	2	C_elegans	25
20	2	C_elegans	25
21.8871	2	C_elegans	25
21.8148	2	C_elegans	25
23	3	C_elegans	25
22.25	2	C_elegans	25
21	2	C_elegans	25
26	2	C_elegans	25
19	2.69231	C_elegans	25
20.4286	2	C_elegans	25
24	2	C_elegans	25
23	2	C_elegans	25
19.75	2	C_elegans	25
20.2	2.28571	C_elegans	25
20	2.30769	C_elegans	25
22.1667	2	C_elegans	25
21	2.75	C_elegans	25
22	2	C_elegans	25
21.8438	2	C_elegans	25
22	2	C_elegans	25
20.6667	2	C_elegans	25
20.8	2.4	C_elegans	25
21.3889	2	C_elegans	25
22.3333	2	C_elegans	25
22	2	C_elegans	25
22.0517	2.11111	C_elegans	25
22.1604	2	C_elegans	25
22	2	C_elegans	25
24.5	2	C_elegans	25
21.5	2.48	C_elegans	25
20	2	C_elegans	25
21.5	2	C_elegans	25
21.5938	2.33333	C_elegans	25
22.2195	2	C_elegans	25
23.4	3	C_elegans	25
20	2.33333	C_elegans	25
20.2	2	C_elegans	25
21.2308	3	C_elegans	25
19	2.5	C_elegans	25
22.642	2	C_elegans	25
25.6667	2.33333	C_elegans	25
22.52	2.13043	C_elegans	25
23.5625	2	C_elegans	25
22.712	2	C_elegans	25
23.3	3	C_elegans	25
21	3	C_elegans	25
22.1641	2	C_elegans	25
20	2	C_elegans	25
21.9245	2.19266	C_elegans	25
22.125	2	C_elegans	25
20.6667	2	C_elegans	25
21.6667	3	C_elegans	25
22	2	C_elegans	25
25	2.4	C_elegans	25
22	2	C_elegans	25
19	2	C_elegans	25
22.6667	2	C_elegans	25
25.1667	2.15385	C_elegans	25
22.6939	2	C_elegans	25
23	2	C_elegans	25
19	2	C_elegans	25
23	2	C_elegans	25
21.8182	3	C_elegans	25
24	2	C_elegans	25
22.125	2.5	C_elegans	25
24	2	C_elegans	25
21	3	C_elegans	25
22.25	2	C_elegans	25
20.25	2	C_elegans	25
19	3	C_elegans	25
23.1667	2	C_elegans	25
22.6667	3	C_elegans	25
23	3	C_elegans	25
20	2	C_elegans	25
22.1695	2	C_elegans	25
21.9779	2	C_elegans	25
21	2	C_elegans	25
24.1429	2	C_elegans	25
22.346	3	C_elegans	25
21.6957	2.4	C_elegans	25
19.6667	2	C_elegans	25
21.7619	3	C_elegans	25
20	2.25	C_elegans	25
24.5	3	C_elegans	25
25	2	C_elegans	25
20	2.5	C_elegans	25
21.8	3	C_elegans	25
22.573	3	C_elegans	25
22.568	2	C_elegans	25
22.6667	2.33333	C_elegans	25
22.6818	2	C_elegans	25
20	2	C_elegans	25
21.6667	2	C_elegans	25
21.3617	2	C_elegans	25
22.6667	2	C_elegans	25
21.6667	3	C_elegans	25
21.9	2.15385	C_elegans	25
19	2	C_elegans	25
26	2	C_elegans	25
25.3333	3	C_elegans	25
22	3	C_elegans	25
21.2	2.47826	C_elegans	25
23	2	C_elegans	25
20.75	3	C_elegans	25
22.5	2.5	C_elegans	25
21	2	C_elegans	25
23	3	C_elegans	25
23.5	2	C_elegans	25
22.8	2	C_elegans	25
22	3	C_elegans	25
22.5806	3	C_elegans	25
19.5	2	C_elegans	25
25	2.5	C_elegans	25
23	2	C_elegans	25
22.6	2.53846	C_elegans	25
22.1273	2.14286	C_elegans	25
21	2	C_elegans	25
21	2.5	C_elegans	25
23	3	C_elegans	25
22.5513	3	C_elegans	25
20	3	C_elegans	25
22.25	2	C_elegans	25
23.25	3	C_elegans	25
23.25	3	C_elegans	25
23.4	3	C_elegans	25
26	3	C_elegans	25
25	2	C_elegans	25
22	2	C_elegans	25
22.8333	2	C_elegans	25
23	3	C_elegans	25
23.5	2.27273	C_elegans	25
26	3	C_elegans	25
23	3	C_elegans	25
23	3	C_elegans	25
21.375	2	C_elegans	25
21.6	3	C_elegans	25
22.5	3	C_elegans	25
22.5	3	C_elegans	25
20.5714	2.66667	C_elegans	25
19	3	C_elegans	25
21.6667	3	C_elegans	25
22.4615	2.88889	C_elegans	25
19.5	2.33333	C_elegans	25
22.7273	3	C_elegans	25
20.6667	2	C_elegans	25
22.0857	2	C_elegans	25
21.9322	2	C_elegans	25
22	3	C_elegans	25
22	2	C_elegans	25
22	2.9	C_elegans	25
21.1739	2	C_elegans	25
21.9355	3	C_elegans	25
22.5	2	C_elegans	25
22.1143	2	C_elegans	25
21.8235	2.1	C_elegans	25
20	3	C_elegans	25
22.5	2	C_elegans	25
24.3333	3	C_elegans	25
21.7692	2	C_elegans	25
26	3	C_elegans	25
23.6667	3	C_elegans	25
21.6	3	C_elegans	25
23.6667	2.37594	C_elegans	25
22.4444	3	C_elegans	25
23.1429	3	C_elegans	25
20.2857	2	C_elegans	25
20.5714	3	C_elegans	25
19	3	C_elegans	25
22.3333	3	C_elegans	25
25	3	C_elegans	25
21.5	3	C_elegans	25
23.3333	2.83333	C_elegans	25
20.5	3	C_elegans	25
19	3	C_elegans	25
19.2	2.25	C_elegans	25
22	2	C_elegans	25
24	3	C_elegans	25
21.0625	2.66667	C_elegans	25
26	3	C_elegans	25
22.5	3	C_elegans	25
21.5909	2	C_elegans	25
22.8	3	C_elegans	25
21	3	C_elegans	25
21.8409	3	C_elegans	25
19	3	C_elegans	25
25.5	2.5	C_elegans	25
22.098	3	C_elegans	25
22.6452	2	C_elegans	25
21.6724	3	C_elegans	25
20	3	C_elegans	25
22.2806	3	C_elegans	25
20	2	C_elegans	25
21.3571	2.625	C_elegans	25
22.1667	2.8	C_elegans	25
20.3333	2.46154	C_elegans	25
21	3	C_elegans	25
23.5	2	C_elegans	25
19	2.5	C_elegans	25
22.15	2	C_elegans	25
21	2	C_elegans	25
20	2	C_elegans	25
21	2	C_elegans	25
20.8	2	C_elegans	25
23.6667	2	C_elegans	25
20	2	C_elegans	25
22.1655	2	C_elegans	25
22.8077	3	C_elegans	25
21.3333	2.5	C_elegans	25
20	2	C_elegans	25
21.9091	3	C_elegans	25
19	2	C_elegans	25
24.2857	3	C_elegans	25
25	2.5	C_elegans	25
21.9577	3	C_elegans	25
21.3333	2	C_elegans	25
21.5	2.75	C_elegans	25
22	2.5	C_elegans	25
22.5	3	C_elegans	25
22.7273	2.51852	C_elegans	25
22.6538	3	C_elegans	25
20	2.66667	C_elegans	25
22	2	C_elegans	25
23.3333	2	C_elegans	25
19	3	C_elegans	25
22	2	C_elegans	25
21	2	C_elegans	25
21.7143	2	C_elegans	25
24.1429	3	C_elegans	25
22.1111	2	C_elegans	25
22.6	2	C_elegans	25
23.1667	2	C_elegans	25
26	3	C_elegans	25
22.25	2.5	C_elegans	25
19.3333	3	C_elegans	25
22.05	2.85714	C_elegans	25
20.5	2	C_elegans	25
22.6667	2.83333	C_elegans	25
20.75	3	C_elegans	25
20.75	3	C_elegans	25
22.5542	2	C_elegans	25
25.5	2	C_elegans	25
21	2	C_elegans	25
21.8333	2.9375	C_elegans	25
21.8182	2	C_elegans	25
22.1569	2	C_elegans	25
22.7143	2.25	C_elegans	25
22.5526	2	C_elegans	25
25.5	3	C_elegans	25
23	3	C_elegans	25
20	2.28571	C_elegans	25
22.1296	2.66667	C_elegans	25
19	2	C_elegans	25
26	3	C_elegans	25
22.8	3	C_elegans	25
21.6	3	C_elegans	25
22.15	2	C_elegans	25
21.7656	2.23529	C_elegans	25
20	2	C_elegans	25
22.1111	3	C_elegans	25
21.5	3	C_elegans	25
24.4167	2	C_elegans	25
19.5	3	C_elegans	25
19	3	C_elegans	25
21.0833	3	C_elegans	25
22.3171	3	C_elegans	25
26	3	C_elegans	25
22.75	2	C_elegans	25
21.5	3	C_elegans	25
21.7679	2	C_elegans	25
22.8906	2	C_elegans	25
26	3	C_elegans	25
24	2	C_elegans	25
20.7	2	C_elegans	25
21.4545	2	C_elegans	25
22	2	C_elegans	25
22.1667	2	C_elegans	25
26	2	C_elegans	25
24	2	C_elegans	25
19	3	C_elegans	25
22.25	2	C_elegans	25
21.75	2	C_elegans	25
22.0952	2	C_elegans	25
19.5	2	C_elegans	25
19.6667	2	C_elegans	25
22	2	C_elegans	25
19.5	2	C_elegans	25
23.4	2	C_elegans	25
25	2	C_elegans	25
20.5	2	C_elegans	25
25	2	C_elegans	25
21.0714	2	C_elegans	25
25.1667	2	C_elegans	25
23.3333	2	C_elegans	25
21.4	2	C_elegans	25
21.6667	2	C_elegans	25
20.6	2	C_elegans	25
25	2	C_elegans	25
22.6667	2	C_elegans	25
22.7097	2	C_elegans	25
20	2	C_elegans	25
21.5714	2	C_elegans	25
21.8	2	C_elegans	25
23.3333	2	C_elegans	25
23.5	2	C_elegans	25
23	2	C_elegans	25
19	2.06667	C_elegans	25
25.3333	2	C_elegans	25
21.297	3	C_elegans	25
21.4118	2	C_elegans	25
24	2.33333	C_elegans	25
22.4647	2	C_elegans	25
21.5455	2	C_elegans	25
23.25	2.1	C_elegans	25
21.5714	2	C_elegans	25
20	2	C_elegans	25
20.8	2	C_elegans	25
22.394	2.66667	C_elegans	25
21	2	C_elegans	25
24	2	C_elegans	25
22.8	2	C_elegans	25
20.7143	2	C_elegans	25
19	2	C_elegans	25
21.1429	2.27586	C_elegans	25
22.0769	3	C_elegans	25
24	2	C_elegans	25
24.25	2	C_elegans	25
22.3684	2	C_elegans	25
21.5	2.31579	C_elegans	25
20.5	2	C_elegans	25
21.6667	2	C_elegans	25
20.0345	3	C_elegans	25
20.2	2	C_elegans	25
23.3243	2	C_elegans	25
21.6484	2	C_elegans	25
22	3	C_elegans	25
21	2	C_elegans	25
21	2	C_elegans	25
19	2	C_elegans	25
19	2	C_elegans	25
24	2	C_elegans	25
22.9302	2.15385	C_elegans	25
20.6667	2	C_elegans	25
23	2	C_elegans	25
19	2	C_elegans	25
19	2.44444	C_elegans	25
21.8333	2	C_elegans	25
19	2.25	C_elegans	25
19	2	C_elegans	25
22	3	C_elegans	25
22.2857	2	C_elegans	25
22.6667	2	C_elegans	25
23.1333	2	C_elegans	25
21	2	C_elegans	25
25.5	2	C_elegans	25
20	2	C_elegans	25
22.0031	2	C_elegans	25
19	2	C_elegans	25
23.2857	2	C_elegans	25
21.8462	2	C_elegans	25
22.2609	2	C_elegans	25
24.5	3	C_elegans	25
21.8103	2	C_elegans	25
21.7692	2	C_elegans	25
21.8	2	C_elegans	25
25	3	C_elegans	25
20	2	C_elegans	25
22.6667	2	C_elegans	25
21.4	2.14815	C_elegans	25
21.5217	2	C_elegans	25
19	2	C_elegans	25
19	2	C_elegans	25
24.5714	2	C_elegans	25
22.4444	2	C_elegans	25
22.25	2	C_elegans	25
22.2857	2	C_elegans	25
26	2	C_elegans	25
22.551	3	C_elegans	25
22	2	C_elegans	25
24	2	C_elegans	25
19	2	C_elegans	25
23.3333	2	C_elegans	25
22.5	2	C_elegans	25
21.7143	2	C_elegans	25
21.6667	2	C_elegans	25
19	2.49761	C_elegans	25
23	2	C_elegans	25
19	2	C_elegans	25
19	2	C_elegans	25
26	2	C_elegans	25
22	2	C_elegans	25
20.8889	2.66667	C_elegans	25
22	2	C_elegans	25
22	2	C_elegans	25
22.5588	2	C_elegans	25
22.0833	2.33333	C_elegans	25
21.1927	2	C_elegans	25
21.4	2	C_elegans	25
21	2	C_elegans	25
21.8889	2	C_elegans	25
20	2.5	C_elegans	25
19.6667	2.08333	C_elegans	25
19.5	2.33333	C_elegans	25
22.3011	2.5	C_elegans	25
26	2	C_elegans	25
20.3333	2	C_elegans	25
19	3	C_elegans	25
22.25	2	C_elegans	25
23	2	C_elegans	25
19	2	C_elegans	25
19.5	2	C_elegans	25
21	3	C_elegans	25
22.1818	2	C_elegans	25
20.7143	2.11111	C_elegans	25
22.7857	3	C_elegans	25
20	2.5	C_elegans	25
22.5	2	C_elegans	25
22	3	C_elegans	25
23.1053	2.25	C_elegans	25
19	2	C_elegans	25
21.6667	3	C_elegans	25
22.8571	2.5	C_elegans	25
22.6667	2.33333	C_elegans	25
22.5122	2	C_elegans	25
22.2857	2	C_elegans	25
23.3333	2	C_elegans	25
24	2	C_elegans	25
23.5833	2.25	C_elegans	25
21.0667	2.04762	C_elegans	25
22.1875	2.59375	C_elegans	25
21.8	2	C_elegans	25
19.5	2	C_elegans	25
21.4615	2	C_elegans	25
19	2	C_elegans	25
19	3	C_elegans	25
21.6667	2	C_elegans	25
20.5	2	C_elegans	25
22.2	2.66667	C_elegans	25
22.4815	2	C_elegans	25
20.6667	2	C_elegans	25
22.6667	2	C_elegans	25
21.5227	2	C_elegans	25
21.7215	2	C_elegans	25
23	3	C_elegans	25
21	2	C_elegans	25
19	2.16667	C_elegans	25
22.5	2	C_elegans	25
20.5	2	C_elegans	25
23	2	C_elegans	25
22	2	C_elegans	25
24	2	C_elegans	25
19.6667	2	C_elegans	25
19	2	C_elegans	25
20	2.55556	C_elegans	25
21.4444	2.08824	C_elegans	25
26	2.57143	C_elegans	25
22	2.2	C_elegans	25
22.5714	2	C_elegans	25
21.3571	2.33333	C_elegans	25
22.2004	2	C_elegans	25
21.4706	2	C_elegans	25
21	2	C_elegans	25
19	2	C_elegans	25
26	2	C_elegans	25
24	2	C_elegans	25
21	2	C_elegans	25
23.2449	2	C_elegans	25
22.5714	2	C_elegans	25
24	2.5	C_elegans	25
19	2	C_elegans	25
22	2.33674	C_elegans	25
20	2	C_elegans	25
24	2	C_elegans	25
21.8235	2	C_elegans	25
22.5	2	C_elegans	25
21.8889	2	C_elegans	25
20	2.5	C_elegans	25
19	2	C_elegans	25
22.3333	2	C_elegans	25
26	2	C_elegans	25
22.3333	2	C_elegans	25
23.25	2.75	C_elegans	25
24	2	C_elegans	25
22.6562	2	C_elegans	25
19	2.28571	C_elegans	25
21	2	C_elegans	25
23.5556	2	C_elegans	25
26	2	C_elegans	25
25.6667	2	C_elegans	25
21	2	C_elegans	25
21	2	C_elegans	25
23.5	2	C_elegans	25
26	2.5	C_elegans	25
23.5	2	C_elegans	25
20.5333	3	C_elegans	25
19	2	C_elegans	25
26	2.5	C_elegans	25
25.75	3	C_elegans	25
21.8281	2	C_elegans	25
22.4828	2	C_elegans	25
19.3333	3	C_elegans	25
20	2	C_elegans	25
26	2	C_elegans	25
22.7143	2	C_elegans	25
21.1429	2	C_elegans	25
22.4074	2.5	C_elegans	25
19	2	C_elegans	25
21.9405	2	C_elegans	25
22	2	C_elegans	25
20.5	2.75	C_elegans	25
19	2.5	C_elegans	25
19.5	2	C_elegans	25
22.5	2	C_elegans	25
25.4286	2	C_elegans	25
22.3082	2	C_elegans	25
19	2.30769	C_elegans	25
21.25	2.14942	C_elegans	25
21.3	2	C_elegans	25
19.75	2.33333	C_elegans	25
19	2	C_elegans	25
19	2	C_elegans	25
21	2	C_elegans	25
21.1935	2	C_elegans	25
19	2	C_elegans	25
20.4167	2	C_elegans	25
22.5833	2	C_elegans	25
23	2	C_elegans	25
23.6667	2.21053	C_elegans	25
20.2857	2	C_elegans	25
22.2	2	C_elegans	25
21.9211	2	C_elegans	25
23.5	2	C_elegans	25
22.2222	2	C_elegans	25
20.5	2	C_elegans	25
21	2.5	C_elegans	25
19.9	2	C_elegans	25
21.2	2	C_elegans	25
19.6667	2	C_elegans	25
23.4634	2	C_elegans	25
19	2	C_elegans	25
21.8	2	C_elegans	25
22	2	C_elegans	25
20	2.23077	C_elegans	25
21.7101	2	C_elegans	25
19.625	2	C_elegans	25
21.1111	2	C_elegans	25
21	2	C_elegans	25
23	2	C_elegans	25
22.6	2	C_elegans	25
19.9333	2	C_elegans	25
21	2	C_elegans	25
21.6364	2	C_elegans	25
21	2	C_elegans	25
22.8065	2	C_elegans	25
22.295	2	C_elegans	25
23	2.5	C_elegans	25
19	2.2	C_elegans	25
22.5	2	C_elegans	25
22.3333	2	C_elegans	25
22.5	2	C_elegans	25
23	2	C_elegans	25
25	2	C_elegans	25
25	2	C_elegans	25
21.7778	2	C_elegans	25
22.6667	2	C_elegans	25
20.6667	2	C_elegans	25
21.7143	2	C_elegans	25
20.0303	2	C_elegans	25
19.5	2	C_elegans	25
20	2	C_elegans	25
20.8929	2	C_elegans	25
25.75	2	C_elegans	25
21	2	C_elegans	25
22.5714	2	C_elegans	25
23	2.18182	C_elegans	25
20	2	C_elegans	25
22.5418	2	C_elegans	25
19	2	C_elegans	25
23	2	C_elegans	25
19	2	C_elegans	25
22.2	2	C_elegans	25
22.6071	2	C_elegans	25
20	2	C_elegans	25
19	2	C_elegans	25
19.6667	2	C_elegans	25
19.2	2	C_elegans	25
21	3	C_elegans	25
22	2	C_elegans	25
19.6667	2	C_elegans	25
21	2.57143	C_elegans	25
19	2	C_elegans	25
21	2	C_elegans	25
26	2	C_elegans	25
26	2	C_elegans	25
22	2	C_elegans	25
24	2	C_elegans	25
22.1471	3	C_elegans	25
22.25	2	C_elegans	25
22.5248	2	C_elegans	25
20	2	C_elegans	25
20	2	C_elegans	25
19	2	C_elegans	25
19	2	C_elegans	25
21.8603	2	C_elegans	25
23.25	2	C_elegans	25
22.3077	2	C_elegans	25
23	2	C_elegans	25
20.125	2	C_elegans	25
20	2	C_elegans	25
19.6667	2	C_elegans	25
19	2	C_elegans	25
22	2	C_elegans	25
25	2	C_elegans	25
19	2	C_elegans	25
21	2	C_elegans	25
19.5	2	C_elegans	25
20.125	2.04762	C_elegans	25
22	2.15385	C_elegans	25
21.9121	2	C_elegans	25
19	2.09524	C_elegans	25
22	2	C_elegans	25
19	2	C_elegans	25
19	2	C_elegans	25
26	2.33333	C_elegans	25
20	2	C_elegans	25
19	2	C_elegans	25
20	2	C_elegans	25
22.0296	2	C_elegans	25
19	2	C_elegans	25
22	2.33333	C_elegans	25
22.2038	2	C_elegans	25
23	2.25	C_elegans	25
21.75	2	C_elegans	25
21.5	2	C_elegans	25
26	2	C_elegans	25
23	2	C_elegans	25
19	2	C_elegans	25
23	2	C_elegans	25
19.5	2	C_elegans	25
20.25	2	C_elegans	25
22	2	C_elegans	25
19	2	C_elegans	25
23.3333	2	C_elegans	25
22.3277	2	C_elegans	25
19.5	2	C_elegans	25
22.25	2	C_elegans	25
20.6667	2	C_elegans	25
19.3333	2	C_elegans	25
23.7143	2	C_elegans	25
20.6667	2	C_elegans	25
26	2	C_elegans	25
19	2	C_elegans	25
19.5455	3	C_elegans	25
22.75	2.33333	C_elegans	25
21.4615	2	C_elegans	25
23	2	C_elegans	25
20.4	2	C_elegans	25
21.7102	2.18182	C_elegans	25
19.5	2	C_elegans	25
22.3333	2	C_elegans	25
22.4595	2.5	C_elegans	25
19	2	C_elegans	25
20	2	C_elegans	25
21	2	C_elegans	25
20.2308	2	C_elegans	25
20.5	2	C_elegans	25
22.4885	2	C_elegans	25
19	2	C_elegans	25
19.6667	2	C_elegans	25
21.875	2	C_elegans	25
22.5	3	C_elegans	25
22.6	2.10714	C_elegans	25
19.5	2.23529	C_elegans	25
20	2	C_elegans	25
19	3	C_elegans	25
19	2	C_elegans	25
22.3393	2	C_elegans	25
23.5714	2	C_elegans	25
24.8	2	C_elegans	25
20.5455	2	C_elegans	25
25	2	C_elegans	25
19	2	C_elegans	25
23.75	2.23077	C_elegans	25
22.5	2	C_elegans	25
20.5	2	C_elegans	25
19.4	2	C_elegans	25
21.8379	2	C_elegans	25
20.6875	2.5	C_elegans	25
19	2	C_elegans	25
21.4444	2	C_elegans	25
21.1667	2	C_elegans	25
20.5263	2	C_elegans	25
22.2495	2	C_elegans	25
22	2	C_elegans	25
21.7407	2	C_elegans	25
22.3333	2	C_elegans	25
24	2	C_elegans	25
22.6022	2.25532	C_elegans	25
23.6	2	C_elegans	25
19.5	2	C_elegans	25
22.5341	2	C_elegans	25
22.6	2	C_elegans	25
26	2	C_elegans	25
21.8676	2	C_elegans	25
19.3	2	C_elegans	25
22.3333	2	C_elegans	25
21.8485	2	C_elegans	25
21.6	2	C_elegans	25
19.4286	2	C_elegans	25
20	2	C_elegans	25
21	2	C_elegans	25
19	2.4	C_elegans	25
21.281	2	C_elegans	25
22.8571	2	C_elegans	25
19	2	C_elegans	25
19	2	C_elegans	25
21.4118	2	C_elegans	25
20.4	2	C_elegans	25
21.2857	2	C_elegans	25
22.7857	2	C_elegans	25
22.3636	2	C_elegans	25
25.2	2	C_elegans	25
26	2.5	C_elegans	25
26	2	C_elegans	25
20.8333	2	C_elegans	25
19.5	2	C_elegans	25
19	2	C_elegans	25
21.4615	2.41176	C_elegans	25
20	2	C_elegans	25
20.8333	3	C_elegans	25
20	2.16667	C_elegans	25
20	2	C_elegans	25
20	2	C_elegans	25
20	2.11429	C_elegans	25
21	2	C_elegans	25
20.4	2	C_elegans	25
20	2	C_elegans	25
25	2	C_elegans	25
19	2	C_elegans	25
20	2	C_elegans	25
19	2	C_elegans	25
22.2869	2	C_elegans	25
22.4545	2.33333	C_elegans	25
22.4444	2	C_elegans	25
21.6829	2.23333	C_elegans	25
22.5294	2	C_elegans	25
20.6667	2	C_elegans	25
19	2.33333	C_elegans	25
21.3333	2	C_elegans	25
20	2	C_elegans	25
21.6313	2	C_elegans	25
19	3	C_elegans	25
19	2.5	C_elegans	25
21.1667	2	C_elegans	25
19	2	C_elegans	25
26	2	C_elegans	25
25.5	2	C_elegans	25
24	2	C_elegans	25
21.75	2.375	C_elegans	25
23	2	C_elegans	25
19	2.19388	C_elegans	25
22.3953	2	C_elegans	25
22.4194	2	C_elegans	25
22.0493	2	C_elegans	25
21.375	2.71429	C_elegans	25
22.6667	2.07692	C_elegans	25
19	2.1875	C_elegans	25
21.3279	2.5	C_elegans	25
23.5714	2	C_elegans	25
19	2.6	C_elegans	25
19	2	C_elegans	25
21.1154	2	C_elegans	25
19	2.66667	C_elegans	25
20	2.25	C_elegans	25
24	2	C_elegans	25
19.6667	2	C_elegans	25
25	2	C_elegans	25
25	2	C_elegans	25
20.3333	2	C_elegans	25
22.1935	2.2766	C_elegans	25
21.6667	2	C_elegans	25
26	2.375	C_elegans	25
21	2.25	C_elegans	25
21	2	C_elegans	25
23	2	C_elegans	25
21.5	2	C_elegans	25
22.7857	2	C_elegans	25
19.6667	2	C_elegans	25
20	2	C_elegans	25
20	2	C_elegans	25
21.2	2	C_elegans	25
21	2.13793	C_elegans	25
22	2	C_elegans	25
20	2.08	C_elegans	25
21.4036	3	C_elegans	25
21.25	2.66667	C_elegans	25
23.5	2	C_elegans	25
21.7143	2	C_elegans	25
24.5714	2	C_elegans	25
22.5	2	C_elegans	25
21.5	2	C_elegans	25
26	2	C_elegans	25
21.6515	2	C_elegans	25
19	2.66667	C_elegans	25
20.25	2	C_elegans	25
20.9545	2	C_elegans	25
19.5	2	C_elegans	25
23	2	C_elegans	25
21.7692	2	C_elegans	25
22.0714	3	C_elegans	25
22	2	C_elegans	25
21.6667	2	C_elegans	25
21.4444	2	C_elegans	25
19	2	C_elegans	25
19	2	C_elegans	25
21	2	C_elegans	25
22.7522	2	C_elegans	25
21	2	C_elegans	25
19.7619	2	C_elegans	25
20.4545	2	C_elegans	25
22.2692	2	C_elegans	25
22	2	C_elegans	25
20	2.05882	C_elegans	25
20	2	C_elegans	25
19	2.5	C_elegans	25
20.9	2	C_elegans	25
20	3	C_elegans	25
22.6	2.5	C_elegans	25
22.0714	2	C_elegans	25
19.5	2.33333	C_elegans	25
19	2	C_elegans	25
19	2	C_elegans	25
19	2.35897	C_elegans	25
25.3333	2	C_elegans	25
21.5536	2	C_elegans	25
22.6667	2	C_elegans	25
19.75	2	C_elegans	25
20.9474	2	C_elegans	25
21.9589	2	C_elegans	25
21.5455	2	C_elegans	25
20	2.28571	C_elegans	25
26	2	C_elegans	25
19.6	2	C_elegans	25
22.2188	2	C_elegans	25
22.0625	2.66667	C_elegans	25
22	2.52381	C_elegans	25
25.1667	2	C_elegans	25
19	2.15	C_elegans	25
24	2	C_elegans	25
20.5556	2	C_elegans	25
19.6667	2	C_elegans	25
22.125	2	C_elegans	25
21	2	C_elegans	25
22.3958	2	C_elegans	25
19	2	C_elegans	25
21.48	2	C_elegans	25
19	2	C_elegans	25
19.6667	2.14286	C_elegans	25
20	3	C_elegans	25
21	3	C_elegans	25
19	2.33333	C_elegans	25
22	2	C_elegans	25
22	2	C_elegans	25
19	2	C_elegans	25
22.6987	2	C_elegans	25
21.1	2	C_elegans	25
21.9348	2	C_elegans	25
22.1387	2	C_elegans	25
21.5385	2	C_elegans	25
25.5	2	C_elegans	25
22.3333	2	C_elegans	25
20.5	2	C_elegans	25
22.3792	3	C_elegans	25
22.1333	3	C_elegans	25
22	4	C_elegans	25
20	3.5	C_elegans	25
20.625	3	C_elegans	25
22.8362	3.2	C_elegans	25
19	3.33333	C_elegans	25
20	3	C_elegans	25
20.5	3	C_elegans	25
20.7143	3.16667	C_elegans	25
20.2143	3	C_elegans	25
25	3	C_elegans	25
22.2955	3	C_elegans	25
20.9	3.33333	C_elegans	25
20	3	C_elegans	25
22	3	C_elegans	25
19	3.5	C_elegans	25
21.5	3	C_elegans	25
22.9286	3.44444	C_elegans	25
23	3	C_elegans	25
19	3	C_elegans	25
20	3	C_elegans	25
23	3	C_elegans	25
25	3.33333	C_elegans	25
23	3	C_elegans	25
22	3.5	C_elegans	25
21.4737	3	C_elegans	25
19.6667	3.18182	C_elegans	25
25	3.5	C_elegans	25
19	3.54546	C_elegans	25
26	3	C_elegans	25
25.75	3.4	C_elegans	25
22.125	3.3	C_elegans	25
22.5833	3.5	C_elegans	25
21	3.75	C_elegans	25
25	3.47619	C_elegans	25
22.142	3.33333	C_elegans	25
21	3.5	C_elegans	25
19.625	3.36735	C_elegans	25
21.7368	3.5	C_elegans	25
23	3	C_elegans	25
21.8571	3	C_elegans	25
22.5	3.33333	C_elegans	25
22.6875	3	C_elegans	25
19	3.375	C_elegans	25
24.3	3	C_elegans	25
25	3	C_elegans	25
23	3	C_elegans	25
22.2226	3	C_elegans	25
19	3	C_elegans	25
19	3	C_elegans	25
20.75	3.2915	C_elegans	25
19	3	C_elegans	25
21.6	3	C_elegans	25
19	3.33333	C_elegans	25
21.7273	3	C_elegans	25
20	3	C_elegans	25
19.75	3.5	C_elegans	25
24	3	C_elegans	25
21.9009	3	C_elegans	25
21.875	3	C_elegans	25
20.4286	3	C_elegans	25
22	3.5	C_elegans	25
20	3	C_elegans	25
20	3	C_elegans	25
26	3	C_elegans	25
19.5	3	C_elegans	25
19	3.33333	C_elegans	25
19.3333	3	C_elegans	25
23.6667	3	C_elegans	25
22.7143	3	C_elegans	25
19	3.5	C_elegans	25
23.15	3.31507	C_elegans	25
22.5152	3	C_elegans	25
20.7273	3	C_elegans	25
20.7692	3	C_elegans	25
19	3.71429	C_elegans	25
19	3	C_elegans	25
20.25	3	C_elegans	25
19	3	C_elegans	25
19	4	C_elegans	25
22.6667	3.30435	C_elegans	25
21.5	3.33333	C_elegans	25
19	3	C_elegans	25
23.25	3	C_elegans	25
25.9706	3	C_elegans	25
25.623	3	C_elegans	25
22	3	C_elegans	25
26.0934	4	C_elegans	25
26.8154	3	C_elegans	25
21	3	C_elegans	25
23.72	3.5	C_elegans	25
22	3.2	C_elegans	25
31.5	3	C_elegans	25
22.0769	3	C_elegans	25
24.6364	3	C_elegans	25
22	3	C_elegans	25
22.8182	3	C_elegans	25
22	3	C_elegans	25
24.8	3	C_elegans	25
21	3	C_elegans	25
22	3.14286	C_elegans	25
25.6479	3	C_elegans	25
22.25	3	C_elegans	25
23.5882	3	C_elegans	25
25.45	3	C_elegans	25
22	3	C_elegans	25
32	3	C_elegans	25
23	3	C_elegans	25
23.5	3	C_elegans	25
23.3333	3	C_elegans	25
24.7895	3	C_elegans	25
29.9333	3	C_elegans	25
21	3	C_elegans	25
21	3.28205	C_elegans	25
21.8	3.18182	C_elegans	25
22.3333	3	C_elegans	25
24	3	C_elegans	25
27.625	3	C_elegans	25
22.3333	3	C_elegans	25
25.8333	3	C_elegans	25
21.3333	3.66667	C_elegans	25
23.25	3	C_elegans	25
22.5556	3.41463	C_elegans	25
29.5	3	C_elegans	25
24.2917	3	C_elegans	25
25.0357	3.33333	C_elegans	25
22	3	C_elegans	25
24.1333	3.17391	C_elegans	25
24.1111	3	C_elegans	25
25.6868	3	C_elegans	25
21	3	C_elegans	25
25.2791	3	C_elegans	25
22	3	C_elegans	25
23	3	C_elegans	25
24.1053	3	C_elegans	25
24.6667	3	C_elegans	25
21	3	C_elegans	25
22.125	3.22222	C_elegans	25
22	3	C_elegans	25
22.75	3	C_elegans	25
21	3.09091	C_elegans	25
22	3	C_elegans	25
22	3.33333	C_elegans	25
21	3	C_elegans	25
21	3.34591	C_elegans	25
22	3	C_elegans	25
21	3.1	C_elegans	25
22	3	C_elegans	25
24.3846	3	C_elegans	25
21	3.66667	C_elegans	25
21	3	C_elegans	25
22.6667	3	C_elegans	25
24.7273	3	C_elegans	25
21.7778	3	C_elegans	25
23.7547	3	C_elegans	25
25.36	3	C_elegans	25
22	3	C_elegans	25
22.5	3	C_elegans	25
25.4	3.46341	C_elegans	25
22.75	3	C_elegans	25
22	3	C_elegans	25
23.5714	3	C_elegans	25
22	3.19048	C_elegans	25
25.2232	3	C_elegans	25
23	3	C_elegans	25
22.8333	3	C_elegans	25
21.5	3.2963	C_elegans	25
24.5455	4	C_elegans	25
23	3	C_elegans	25
22	4	C_elegans	25
23.3333	3.25	C_elegans	25
21.5	3	C_elegans	25
22	3	C_elegans	25
25	3	C_elegans	25
21	4	C_elegans	25
21	4	C_elegans	25
21	3.17949	C_elegans	25
23	3	C_elegans	25
21	3	C_elegans	25
22.1667	3	C_elegans	25
21	3	C_elegans	25
24	3	C_elegans	25
25.3333	3	C_elegans	25
25.3333	3	C_elegans	25
25.1227	3	C_elegans	25
21	3.5	C_elegans	25
25.3133	4	C_elegans	25
21	3	C_elegans	25
29	3.5	C_elegans	25
22	4	C_elegans	25
21.5	3	C_elegans	25
22.9	3	C_elegans	25
25.0896	3	C_elegans	25
25.359	4	C_elegans	25
24.3	3.07143	C_elegans	25
25.1429	3.5	C_elegans	25
24.05	4	C_elegans	25
22.4667	3	C_elegans	25
22	3	C_elegans	25
21.5	3	C_elegans	25
22.0714	3	C_elegans	25
25	3	C_elegans	25
21	3	C_elegans	25
24.75	3.5	C_elegans	25
22.7	3.5	C_elegans	25
25.7692	3	C_elegans	25
25.7748	3	C_elegans	25
21.3333	3	C_elegans	25
23.5	3	C_elegans	25
25.5172	3.42857	C_elegans	25
22	3	C_elegans	25
21	3.16667	C_elegans	25
24.2381	3	C_elegans	25
25.7015	3	C_elegans	25
21	3	C_elegans	25
25.1765	3.28302	C_elegans	25
21.6667	3	C_elegans	25
21	3	C_elegans	25
24	3	C_elegans	25
22.5	3.5	C_elegans	25
22	3.08696	C_elegans	25
26	3	C_elegans	25
24.8462	3	C_elegans	25
25	3.4	C_elegans	25
22.5	3	C_elegans	25
22	3.5	C_elegans	25
22	3	C_elegans	25
21	3	C_elegans	25
21.5	3.45454	C_elegans	25
26.45	3	C_elegans	25
22.6667	3	C_elegans	25
23.3529	3.27778	C_elegans	25
21.5	3	C_elegans	25
26	3	C_elegans	25
21	3	C_elegans	25
26.6667	3.46154	C_elegans	25
25.7273	3	C_elegans	25
22.2308	3.45517	C_elegans	25
21.3333	3	C_elegans	25
21	3	C_elegans	25
22.3333	3.33333	C_elegans	25
23	3.28571	C_elegans	25
25.8421	3	C_elegans	25
26.4444	3.5	C_elegans	25
23.7143	3.5	C_elegans	25
26.1111	3	C_elegans	25
24.4082	3.71429	C_elegans	25
25.5329	3	C_elegans	25
25.5	3.18182	C_elegans	25
21	4	C_elegans	25
23.3636	3.5	C_elegans	25
25.4312	3	C_elegans	25
22.4286	3	C_elegans	25
24.8766	3.2	C_elegans	25
25.32	3.46429	C_elegans	25
23.625	3	C_elegans	25
21	3	C_elegans	25
23	4	C_elegans	25
21	3	C_elegans	25
21	3.54546	C_elegans	25
25.2202	3.53608	C_elegans	25
23.3333	3	C_elegans	25
25.3415	3	C_elegans	25
23.8	4	C_elegans	25
21	3	C_elegans	25
21	3	C_elegans	25
22.5	3	C_elegans	25
21	3	C_elegans	25
26.6557	4	C_elegans	25
21	3	C_elegans	25
22	3.5	C_elegans	25
25.8889	3	C_elegans	25
21	3	C_elegans	25
26.2347	3	C_elegans	25
23.5714	3.42857	C_elegans	25
25.0714	3	C_elegans	25
23.4286	3	C_elegans	25
21	4	C_elegans	25
25.9644	4	C_elegans	25
21.5	3.5	C_elegans	25
28	4	C_elegans	25
22	3	C_elegans	25
24.1795	3	C_elegans	25
24.9091	3	C_elegans	25
21	3	C_elegans	25
21	3.41176	C_elegans	25
25.8927	3.7037	C_elegans	25
24.35	3	C_elegans	25
27.375	4	C_elegans	25
25.4304	3	C_elegans	25
26.5647	3	C_elegans	25
25.6364	3.16667	C_elegans	25
24.6977	3	C_elegans	25
26.1591	3.48649	C_elegans	25
25.0952	4	C_elegans	25
21	3	C_elegans	25
25.625	4	C_elegans	25
21	3.33333	C_elegans	25
22.6667	3	C_elegans	25
22.5556	3	C_elegans	25
22	3.07143	C_elegans	25
25.3333	4	C_elegans	25
23.6667	4	C_elegans	25
24	3	C_elegans	25
22.5556	3.53846	C_elegans	25
22	4	C_elegans	25
26.5	3	C_elegans	25
24	4	C_elegans	25
22.8	3	C_elegans	25
23.5	3	C_elegans	25
21	4	C_elegans	25
24.8105	3.5	C_elegans	25
21	3.5	C_elegans	25
24.6667	3	C_elegans	25
25.6626	3.33333	C_elegans	25
22	3.5	C_elegans	25
21.75	3.5	C_elegans	25
25.3387	4	C_elegans	25
21	3.5	C_elegans	25
23	3.6	C_elegans	25
21	3	C_elegans	25
22	4	C_elegans	25
24.6667	3	C_elegans	25
25.5771	3	C_elegans	25
23.625	4	C_elegans	25
23.7895	3.41096	C_elegans	25
23.6	3.48387	C_elegans	25
23.2222	3	C_elegans	25
26.0417	4	C_elegans	25
25.0896	3	C_elegans	25
23.3571	4	C_elegans	25
22	3.5	C_elegans	25
21	3.5	C_elegans	25
25.9	3.33333	C_elegans	25
21.5	3.57143	C_elegans	25
21.5714	3.48352	C_elegans	25
21.6667	3	C_elegans	25
25.819	3.46154	C_elegans	25
25.6957	4	C_elegans	25
25.7848	3.55769	C_elegans	25
21	3	C_elegans	25
21.8	3.2	C_elegans	25
25.9167	3	C_elegans	25
31	3	C_elegans	25
24.3333	3.44828	C_elegans	25
23.3333	3.2	C_elegans	25
22	3.2	C_elegans	25
26	3	C_elegans	25
24.6392	3	C_elegans	25
26.4286	3.66667	C_elegans	25
32	3.46154	C_elegans	25
25.5795	3	C_elegans	25
22	3.55	C_elegans	25
25.401	4	C_elegans	25
21	3	C_elegans	25
26.3529	4	C_elegans	25
21	3.8	C_elegans	25
25.3704	3	C_elegans	25
22.75	3	C_elegans	25
22	3	C_elegans	25
23.92	3	C_elegans	25
24.2	3	C_elegans	25
24.1667	3.11111	C_elegans	25
24	3	C_elegans	25
24.4308	3.33333	C_elegans	25
23	3	C_elegans	25
21	3.66667	C_elegans	25
24.5	3.41176	C_elegans	25
22.25	3.33333	C_elegans	25
21	4	C_elegans	25
21	3	C_elegans	25
24	3	C_elegans	25
25.1321	3	C_elegans	25
21	3	C_elegans	25
25.7018	3	C_elegans	25
25.7949	3.5	C_elegans	25
21	3	C_elegans	25
31.5	3	C_elegans	25
21	3.66667	C_elegans	25
25.3	3	C_elegans	25
24.5882	3	C_elegans	25
23	3	C_elegans	25
25.9427	3.33333	C_elegans	25
26	3	C_elegans	25
23	3	C_elegans	25
25.9062	3	C_elegans	25
22.6471	3	C_elegans	25
21	3.5	C_elegans	25
25.7273	3.28889	C_elegans	25
24.119	3	C_elegans	25
25.4545	3	C_elegans	25
23.8	3	C_elegans	25
22.8333	3	C_elegans	25
24.3214	3.25	C_elegans	25
24.7273	3	C_elegans	25
25.24	3	C_elegans	25
[truncated: 25,109 more rows]

## Sheet: Figure 5i & S3
	transcriptNames	FPKM.mitoM3R	FPKM.mitoM4R	FPKM.mitoM5R	FPKM.mito10	FPKM.mito11	FPKM.mito12	FPKM.mito14	FPKM.mitoM1R	FPKM.mitoM2R	FPKM.mitoM6R	FPKM.mitoM7R	FPKM.mitoM8R		fc	average low	average hi		sd low	sd hi
1	COX1	85137	96607.7	77558.1	160051	153797	166742	151304	150447	165723	142034	146045	141601		1.77109	86434.3	153083		9590.84	9413.87
6	COX2-	17286.5	15131.4	14443.5	16859.5	17571.1	17620.5	17097.5	16275.9	15773.7	15671.3	17025.2	22117.2		1.10974	15620.5	17334.7		1483.24	1927.19
8	16S_rRNA-	322358	305175	343106	198119	232143	198961	203817	249122	239984	274988	220013	238283		0.705869	323546	228381		18993.3	25748.7
9	ND3-	5718.21	5300.87	5135.63	3822.28	8778	6442.45	7484.63	4671.45	4562.92	4739.63	5118.08	4650.95		1.03727	5384.9	5585.6		300.241	1632.89
10	ND5-	16629.9	16457.7	15180.5	22388.4	30906.9	27493.9	27507.4	23296.1	23891.1	22642.3	25995.3	23485.8		1.57183	16089.4	25289.7		791.821	2881.8
14	ND6-	11266.8	7822.99	9624.42	6019.62	9841.16	8633.15	9835.2	6205.63	5269.43	6306.26	7119.41	6220.44		0.759791	9571.39	7272.25		1722.51	1724.85
15	ND4L-	874.08	899.695	808.22	613.006	2014.43	1377.96	1476.48	947.524	1503.42	932.053	1511.44	961.863		1.46375	860.665	1259.8		47.19	427.944
18	12S_rRNA-	511307	487014	519868	411716	323660	303627	346776	381143	354138	381215	403833	412668		0.72867	506063	368753		17043.3	39187.2
21	ND1-	22190.3	22334.7	20587.9	23115.1	28297.4	37742.3	39549.7	25913.9	26060.1	24040.5	30122.1	30366.1		1.35768	21704.3	29467.5		969.53	5774.64
22	ATP6-	52383.1	63138.7	52980.6	102690	92479.5	111328	109398	90392.6	89404.1	85891.4	101598	85193.4		1.71783	56167.5	96486.1		6044.67	9967.1
26	ND2-	8798.51	8972.77	8851.56	10430.1	11298.9	11606.2	12051.7	10590.7	10799	10368.4	11903.9	11678.2		1.26116	8874.28	11191.9		89.3218	655.759
31	CYTB-	23810.9	24630.7	20839.9	32948.3	365.441	67737.3	70226.2	56480.8	30865.4	54171.8	52816.2	35208.3		1.92846	23093.8	44535.5		1994.52	21970.4
33	COX3-	39995.5	47627.9	41093.9	2492.66	71648.9	57851.6	43770.3	55974.4	39611.5	1765.36	37784.1	68026.3		0.981286	42905.7	42102.8		4126.19	25517.5
36	ND4-	10178.4	9333.78	8905.42	13313.1	17440.6	15819	15880.4	13870.3	12703.4	13233	14320.6	15160.3		1.54529	9472.54	14637.8		647.742	1550.32

## Sheet: Figure 6ab
Temp	Condition	Time	Nematode
20 C	Untreated	1.54	C. elegans	23.7031	13.7957	15.6071	10.4042	15.4022	8.56995	10.6993	11.0159	13.7842
20 C	Untreated	9.07	C. elegans	16.2658	17.8378	9.3152	10.4399	11.3618	18.0558	10.8068	13.3183	7.94352
20 C	Untreated	16.59	C. elegans	12.2156	14.8127	13.8633	10.3067	7.72907	8.07179	8.55733	10.1283	12.7262
20 C	Untreated	24.12	C. elegans	12.2602	15.6294	7.32945	8.82936	6.50438	8.03073	11.4038	11.6695	14.076
20 C	Untreated	31.63	C. elegans	16.5625	11.0752	6.75203	9.39528	5.29282	9.6713	9.9703	12.2029	9.11278
20 C	Untreated	39.15	C. elegans	15.7475	8.55025	15.0371	11.6249	14.539	12.9923	11.4488	10.6672	9.45625
20 C	Untreated	46.67	C. elegans	16.4833	8.46177	8.46995	9.41512	7.26227	9.08105	10.5393	13.5482	8.21182
20 C	Untreated	54.18	C. elegans	14.4767	16.2482	9.56054	18.5877	9.47762	12.9314	10.8278	8.92484	10.5258
20 C	FCCP	61.79	C. elegans	5.3794	14.6256	8.31629	3.31772	18.0457	15.2349	18.1867	15.3162	8.9531
20 C	FCCP	69.31	C. elegans	17.4621	24.8418	15.0614	24.9689	26.0543	29.9187	30.8751	20.7577	22.1637
20 C	FCCP	76.84	C. elegans	24.0898	16.4293	13.7277	22.0288	16.7532	28.7983	28.0138	25.2013	31.9678
20 C	FCCP	84.37	C. elegans	29.5017	28.1478	28.8666	28.6786	31.3745	16.9244	21.4502	25.7643	12.1992
20 C	FCCP	91.88	C. elegans	32.1174	24.4413	27.8514	26.4272	26.0279	21.0331	15.6641	21.1338	26.1498
20 C	FCCP	99.39	C. elegans	30.6512	20.404	15.035	21.61	26.4559	14.1449	11.7893	20.2583	25.0953
20 C	FCCP	106.9	C. elegans	30.6766	19.9915	17.1051	25.3789	31.7061	12.3812	21.0975	22.6997	26.3212
20 C	FCCP	114.42	C. elegans	32.8809	20.8711	23.7668	26.111	27.8036	12.0355	17.9479	15.0972	31.617
20 C	FCCP	121.93	C. elegans	33.4656	21.6064	25.6001	22.9569	24.1472	12.8364	14.7802	28.7011	27.1707
20 C	FCCP	129.46	C. elegans	35.1993	22.1322	24.1125	18.9276	23.0687	19.7575	15.5084	29.3051	23.6976
20 C	FCCP	136.98	C. elegans	34.5534	20.5465	24.2433	10.899	30.5421	22.5346	12.5151	28.7637	28.2479
20 C	FCCP	144.52	C. elegans	31.6973	16.3468	22.4872	16.6375	26.6943	16.683	12.7806	33.1081	29.5192
20 C	FCCP	152.06	C. elegans	29.3378	14.7728	22.6689	11.0358	28.9886	11.467	14.5088	29.9553	25.6935
20 C	FCCP	159.58	C. elegans	26.2334	14.1823	18.6742	13.6864	23.4986	13.7022	13.0373	27.116	30.496
20 C	FCCP	167.11	C. elegans	24.6268	12.0907	17.3998	16.9902	28.8252	12.7357	13.2199	31.283	39.548
20 C	FCCP	174.65	C. elegans	21.7947	8.9378	16.8105	12.841	29.3833	12.279	10.5597	16.1009	27.0475
20 C	FCCP	182.18	C. elegans	19.8725	9.24327	17.1562	13.0244	35.6494	8.66952	5.88134	18.8154	24.3288
20 C	FCCP	189.71	C. elegans	18.6659	7.88135	13.6845	18.7567	19.4905	18.9689	8.91496	16.1807	20.3
20 C	FCCP	197.25	C. elegans	17.3262	6.86958	13.5014	14.5935	28.6772	12.6685	11.9187	20.2358	20.9498
20 C	FCCP	204.78	C. elegans	16.2151	6.91679	12.5012	23.7168	22.44	18.5358	13.7487	24.3898	29.0519
20 C	Sodium Azide	212.39	C. elegans	3.98653	2.26846	3.95034	3.40178
20 C	Sodium Azide	219.92	C. elegans	2.87631	1.77773	2.74935	2.4678
20 C	Sodium Azide	227.45	C. elegans	2.49066	1.64427	2.32278	2.15257
20 C	Sodium Azide	234.98	C. elegans	2.18773	1.57886	1.96121	1.90927
25 C	Untreated	1.54	C. elegans	26.3029	13.8794	13.1978
25 C	Untreated	9.07	C. elegans	16.5789	20.0565	10.4946
25 C	Untreated	16.59	C. elegans	19.2276	7.88064	7.14316
25 C	Untreated	24.12	C. elegans	14.384	16.5598	16.032
25 C	Untreated	31.63	C. elegans	15.2163	19.0785	15.7752
25 C	Untreated	39.15	C. elegans	16.0263	11.1665	20.0471
25 C	Untreated	46.67	C. elegans	12.6084	6.83813	22.8104
25 C	Untreated	54.18	C. elegans	23.834	15.0837	8.2766
25 C	FCCP	61.79	C. elegans	29.7814	46.2152	19.7582
25 C	FCCP	69.31	C. elegans	18.2946	31.7539	36.015
25 C	FCCP	76.84	C. elegans	32.1675	26.062	21.6639
25 C	FCCP	84.37	C. elegans	35.2946	36.0339	33.6487
25 C	FCCP	91.88	C. elegans	29.9248	21.7459	26.21
25 C	FCCP	99.39	C. elegans	39.8523	32.5928	17.1746
25 C	FCCP	106.9	C. elegans	35.0085	22.2165	40.6875
25 C	FCCP	114.42	C. elegans	40.6002	29.0979	20.3547
25 C	FCCP	121.93	C. elegans	27.7163	29.0344	31.3156
25 C	FCCP	129.46	C. elegans	35.4477	25.3238	30.7822
25 C	FCCP	136.98	C. elegans	33.2506	16.3763	24.1688
25 C	FCCP	144.52	C. elegans	35.807	20.457	29.9196
25 C	FCCP	152.06	C. elegans	32.1989	23.3597	10.2166
25 C	FCCP	159.58	C. elegans	36.0109	30.5182	29.5369
25 C	FCCP	167.11	C. elegans	23.9457	32.9563	33.2524
25 C	FCCP	174.65	C. elegans	32.3336	24.0631	25.2833
25 C	FCCP	182.18	C. elegans	25.6163	18.455	18.0708
25 C	FCCP	189.71	C. elegans	17.9279	19.0705	31.3291
25 C	FCCP	197.25	C. elegans	25.847	22.782	32.2889
25 C	FCCP	204.78	C. elegans	21.8847	23.3585	26.1522
25 C	Sodium Azide	212.39	C. elegans	14.0831	6.64334	13.2604
25 C	Sodium Azide	219.92	C. elegans	11.2036	6.42586	10.4802
25 C	Sodium Azide	227.45	C. elegans	8.08277	5.33637	7.27013
25 C	Sodium Azide	234.98	C. elegans	6.09059	4.53861	4.7776
20 C	Untreated	1.54	H. meph	0.160069	0.22527	0.174173
20 C	Untreated	9.07	H. meph	0.240246	0.260062	0.179001
20 C	Untreated	16.59	H. meph	0.224581	0.315755	0.219546
20 C	Untreated	24.12	H. meph	0.213802	0.271616	0.266458
20 C	Untreated	31.63	H. meph	0.222483	0.251487	0.170703
20 C	Untreated	39.15	H. meph	0.223739	0.297811	0.19397
20 C	Untreated	46.67	H. meph	0.225676	0.164189	0.229642
20 C	Untreated	54.18	H. meph	0.254007	0.164137	0.224523
20 C	FCCP	61.79	H. meph	0.359909	0.815347	0.652809
20 C	FCCP	69.31	H. meph	1.02161	1.19135	1.0591
20 C	FCCP	76.84	H. meph	0.685248	0.973369	0.75907
20 C	FCCP	84.37	H. meph	0.818274	0.888577	1.32077
20 C	FCCP	91.88	H. meph	1.00349	0.998186	1.0225
20 C	FCCP	99.39	H. meph	0.891638	1.07239	0.856634
20 C	FCCP	106.9	H. meph	0.808888	0.769041	0.977286
20 C	FCCP	114.42	H. meph	0.870876	1.16237	0.760177
20 C	FCCP	121.93	H. meph	0.8494	0.824537	0.821079
20 C	FCCP	129.46	H. meph	0.860754	0.947791	0.705147
20 C	FCCP	136.98	H. meph	0.879154	0.786296	0.726112
20 C	FCCP	144.52	H. meph	0.904013	0.89353	0.851773
20 C	FCCP	152.06	H. meph	0.871297	0.802249	0.777625
20 C	FCCP	159.58	H. meph	0.928041	0.839331	0.724291
20 C	FCCP	167.11	H. meph	0.928133	0.709239	0.670131
20 C	FCCP	174.65	H. meph	0.936817	0.775078	0.598459
20 C	FCCP	182.18	H. meph	0.953328	0.716904	0.565865
20 C	FCCP	189.71	H. meph	0.989213	0.727601	0.513042
20 C	FCCP	197.25	H. meph	1.01367	0.690318	0.488978
20 C	FCCP	204.78	H. meph	1.08256	0.687016	0.460648
20 C	Sodium Azide	212.39	H. meph	0.158459	0.159808	0.123029
20 C	Sodium Azide	219.92	H. meph	0.134766	0.114258	0.0942255
20 C	Sodium Azide	227.45	H. meph	0.126108	0.110925	0.078377
20 C	Sodium Azide	234.98	H. meph	0.112913	0.111271	0.089799
25 C	Untreated	1.54	H. meph	0.500805	0.447854	0.581463
25 C	Untreated	9.07	H. meph	0.446636	0.476997	0.511082
25 C	Untreated	16.59	H. meph	0.537505	0.451245	0.518835
25 C	Untreated	24.12	H. meph	0.436241	0.375383	0.471411
25 C	Untreated	31.63	H. meph	0.439786	0.373728	0.518239
25 C	Untreated	39.15	H. meph	0.405684	0.355109	0.475951
25 C	Untreated	46.67	H. meph	0.465789	0.316837	0.412619
25 C	Untreated	54.18	H. meph	0.431958	0.326311	0.398814
25 C	FCCP	61.79	H. meph	2.07041	1.53312	1.50493
25 C	FCCP	69.31	H. meph	3.08167	2.74659	2.01832
25 C	FCCP	76.84	H. meph	4.812	3.09104	2.06255
25 C	FCCP	84.37	H. meph	3.6025	4.09598	3.29184
25 C	FCCP	91.88	H. meph	2.5326	4.57753	3.01572
25 C	FCCP	99.39	H. meph	2.69766	2.82158	3.45034
25 C	FCCP	106.9	H. meph	3.12184	3.38644	2.67046
25 C	FCCP	114.42	H. meph	2.84059	2.92189	2.35083
25 C	FCCP	121.93	H. meph	2.62009	2.70287	3.05556
25 C	FCCP	129.46	H. meph	2.22436	3.22346	2.73599
25 C	FCCP	136.98	H. meph	1.50475	2.21016	1.8029
25 C	FCCP	144.52	H. meph	1.65719	2.65247	1.928
25 C	FCCP	152.06	H. meph	1.97119	2.4385	1.99834
25 C	FCCP	159.58	H. meph	1.9088	2.69647	1.70357
25 C	FCCP	167.11	H. meph	1.78804	2.58671	1.72959
25 C	FCCP	174.65	H. meph	2.06113	2.50407	1.3499
25 C	FCCP	182.18	H. meph	1.92789	2.411	1.29863
25 C	FCCP	189.71	H. meph	1.21159	2.4015	1.35463
25 C	FCCP	197.25	H. meph	1.48056	1.7207	1.7729
25 C	FCCP	204.78	H. meph	1.38991	2.31799	1.57469
25 C	Sodium Azide	212.39	H. meph	0.345981	0.309492	0.21324
25 C	Sodium Azide	219.92	H. meph	0.258143	0.265283	0.190078
25 C	Sodium Azide	227.45	H. meph	0.250667	0.256302	0.185486
25 C	Sodium Azide	234.98	H. meph	0.23916	0.245673	0.186146
37 C	Untreated	1.54	H. meph	0.946577	0.628888	0.676862
37 C	Untreated	9.07	H. meph	0.865928	0.774969	0.692243
37 C	Untreated	16.59	H. meph	0.883692	0.583653	0.976755
37 C	Untreated	24.12	H. meph	0.769619	0.615827	0.555233
37 C	Untreated	31.63	H. meph	0.672799	1.04425	0.758688
37 C	Untreated	39.15	H. meph	0.967531	1.00802	0.844875
37 C	Untreated	46.67	H. meph	0.854516	0.695365	0.781439
37 C	Untreated	54.18	H. meph	0.684827	0.836944	0.675494
37 C	FCCP	61.79	H. meph	3.41915	5.56928	2.64602
37 C	FCCP	69.31	H. meph	3.03599	3.76005	2.21344
37 C	FCCP	76.84	H. meph	3.5126	4.50737	2.62104
37 C	FCCP	84.37	H. meph	3.96578	4.53239	2.88905
37 C	FCCP	91.88	H. meph	3.33854	3.51288	2.6856
37 C	FCCP	99.39	H. meph	2.93647	3.57649	2.00662
37 C	FCCP	106.9	H. meph	2.69885	2.61774	1.71632
37 C	FCCP	114.42	H. meph	2.20744	1.89824	1.33064
37 C	FCCP	121.93	H. meph	1.9442	1.63929	1.06134
37 C	FCCP	129.46	H. meph	1.67233	1.43582	0.9573
37 C	FCCP	136.98	H. meph	1.45498	1.22158	0.823334
37 C	FCCP	144.52	H. meph	1.19594	1.31648	0.720017
37 C	FCCP	152.06	H. meph	1.02197	0.962813	0.668576
37 C	FCCP	159.58	H. meph	0.960491	0.864797	0.604504
37 C	FCCP	167.11	H. meph	0.919421	0.802575	0.583582
37 C	FCCP	174.65	H. meph	0.85197	0.745401	0.561397
37 C	FCCP	182.18	H. meph	0.806028	0.702121	0.508935
37 C	FCCP	189.71	H. meph	0.77663	0.681702	0.513449
37 C	FCCP	197.25	H. meph	0.731949	0.641764	0.489664
37 C	FCCP	204.78	H. meph	0.734067	0.607886	0.471297
37 C	Sodium Azide	212.39	H. meph	0.322372	0.271431	0.226653
37 C	Sodium Azide	219.92	H. meph	0.283765	0.254883	0.201595
37 C	Sodium Azide	227.45	H. meph	0.275625	0.246184	0.183121
37 C	Sodium Azide	234.98	H. meph	0.242298	0.225677	0.169239
40 C	Untreated	1.54	H. meph	0.616894	0.653023	0.518026
40 C	Untreated	9.07	H. meph	0.842729	0.817473	0.55869
40 C	Untreated	16.59	H. meph	0.791908	0.735814	0.637292
40 C	Untreated	24.12	H. meph	0.707913	0.818949	0.701046
40 C	Untreated	31.63	H. meph	0.678945	0.809783	0.786675
40 C	Untreated	39.15	H. meph	0.753659	0.779692	0.933135
40 C	Untreated	46.67	H. meph	0.647135	0.711378	0.833228
40 C	Untreated	54.18	H. meph	0.675819	0.708671	0.830824
40 C	FCCP	61.79	H. meph	1.83051	2.74182	2.36476
40 C	FCCP	69.31	H. meph	1.78119	2.07664	1.98534
40 C	FCCP	76.84	H. meph	1.59921	2.13612	1.96718
40 C	FCCP	84.37	H. meph	1.5228	2.16199	1.84533
40 C	FCCP	91.88	H. meph	1.28285	2.04184	1.82466
40 C	FCCP	99.39	H. meph	1.1614	1.745	1.65358
40 C	FCCP	106.9	H. meph	1.03455	1.51981	1.50017
40 C	FCCP	114.42	H. meph	0.935482	1.33489	1.35251
40 C	FCCP	121.93	H. meph	0.830588	1.15557	1.22767
40 C	FCCP	129.46	H. meph	0.796304	1.03514	1.07886
40 C	FCCP	136.98	H. meph	0.731136	0.958119	1.00322
40 C	FCCP	144.52	H. meph	0.65441	0.875283	0.906097
40 C	FCCP	152.06	H. meph	0.586899	0.794982	0.821118
40 C	FCCP	159.58	H. meph	0.531106	0.735686	0.720094
40 C	FCCP	167.11	H. meph	0.486218	0.67903	0.666666
40 C	FCCP	174.65	H. meph	0.441561	0.606231	0.611257
40 C	FCCP	182.18	H. meph	0.412594	0.57399	0.566734
40 C	FCCP	189.71	H. meph	0.38203	0.531247	0.537121
40 C	FCCP	197.25	H. meph	0.375271	0.477149	0.509793
40 C	FCCP	204.78	H. meph	0.326631	0.447628	0.482018
40 C	Sodium Azide	212.39	H. meph	0.219302	0.193105	0.303966
40 C	Sodium Azide	219.92	H. meph	0.212685	0.196752	0.288412
40 C	Sodium Azide	227.45	H. meph	0.181217	0.180091	0.269246
40 C	Sodium Azide	234.98	H. meph	0.169636	0.166173	0.236387

## Sheet: Figure 6cd
Nematode	Temp	Basal	Maximal	Spare Capacity
H.mephisto	20 C	0.322197	0.952647	0.63045
H.mephisto	20 C	0.305066	0.625149	0.320083
H.mephisto	20 C	0.293352	0.76765	0.474298
H.mephisto	20 C	0.280588	0.950495	0.669907
H.mephisto	20 C	0.218407	1.13196	0.91355
H.mephisto	20 C	0.273897	0.924157	0.65026
H.mephisto	20 C	0.327395	0.853153	0.525758
H.mephisto	20 C	0.255223	0.936491	0.681269
H.mephisto	20 C	0.238819	1.00059	0.761769
H.mephisto	20 C	0.270435	0.717604	0.447169
H.mephisto	20 C	0.265005	1.28022	1.01521
H.mephisto	20 C	0.264422	0.971255	0.706833
H.mephisto	25 C	1.12207	2.97251	1.85043
H.mephisto	25 C	1.02655	4.71855	3.692
H.mephisto	25 C	0.911138	3.50796	2.59682
H.mephisto	25 C	0.839415	2.43487	1.59546
H.mephisto	25 C	0.861603	2.64707	1.78547
H.mephisto	25 C	1.17698	3.00894	1.83196
H.mephisto	25 C	1.18651	4.01306	2.82655
H.mephisto	25 C	1.07016	4.49712	3.42696
H.mephisto	25 C	0.793693	1.86864	1.07495
H.mephisto	25 C	0.961059	1.93264	0.971581
H.mephisto	25 C	0.982934	3.16912	2.18619
H.mephisto	25 C	1.00695	2.87675	1.8698
H.mephisto	37 C	1.64403	2.76743	1.1234
H.mephisto	37 C	1.46035	3.23344	1.77309
H.mephisto	37 C	1.45654	3.71145	2.2549
H.mephisto	37 C	1.30668	3.09061	1.78393
H.mephisto	37 C	0.8116	3.40278	2.59118
H.mephisto	37 C	0.598351	4.1782	3.57984
H.mephisto	37 C	0.785193	4.22602	3.44083
H.mephisto	37 C	0.782597	3.22475	2.44215
H.mephisto	37 C	2.00261	1.92233	-0.0802779
H.mephisto	37 C	1.62954	2.35843	0.728889
H.mephisto	37 C	1.54474	2.61891	1.07416
H.mephisto	37 C	1.25682	2.43427	1.17745
H.mephisto	40 C	0.581584	1.51722	0.935633
H.mephisto	40 C	0.620045	1.33207	0.712024
H.mephisto	40 C	0.664047	1.29112	0.627075
H.mephisto	40 C	0.573781	1.06718	0.493403
H.mephisto	40 C	0.429342	1.9168	1.48745
H.mephisto	40 C	0.686963	1.97507	1.28811
H.mephisto	40 C	0.799432	2.02068	1.22125
H.mephisto	40 C	0.865379	1.91047	1.0451
H.mephisto	40 C	0.721396	1.80552	1.08412
H.mephisto	40 C	0.739294	1.77867	1.03937
H.mephisto	40 C	0.972324	1.66397	0.69165
H.mephisto	40 C	0.919932	1.65638	0.736452
C.elegans	20 C	3.31237	11.5987	8.28634
C.elegans	20 C	-0.124417	9.04177	9.16619
C.elegans	20 C	0.461812	18.9369	18.4751
C.elegans	20 C	1.16533	15.9357	14.7704
C.elegans	20 C	8.94541	22.3617	13.4163
C.elegans	20 C	6.2463	18.8624	12.6161
C.elegans	20 C	7.80173	23.2183	15.4166
C.elegans	20 C	4.94952	24.0989	19.1493
C.elegans	20 C	13.2925	28.0519	14.7595
C.elegans	20 C	12.1646	27.9036	15.7391
C.elegans	20 C	7.1134	28.516	21.4026
C.elegans	20 C	14.8955	30.8688	15.9733
C.elegans	20 C	0.486784	16.3823	15.8955
C.elegans	20 C	1.6503	17.3298	15.6795
C.elegans	20 C	3.99974	20.4728	16.4731
C.elegans	20 C	1.87318	13.1861	11.3129
C.elegans	20 C	8.1047	21.2764	13.1717
C.elegans	20 C	7.13345	23.5274	16.3939
C.elegans	20 C	1.50723	29.4793	27.9721
C.elegans	20 C	1.50304	25.8925	24.3894
C.elegans	20 C	10.0007	19.6898	9.68909
C.elegans	20 C	5.73051	17.4754	11.7449
C.elegans	20 C	12.3111	17.7647	5.45353
C.elegans	20 C	12.7278	18.96	6.23217
C.elegans	20 C	1.04838	22.3053	21.2569
C.elegans	20 C	1.92016	21.8763	19.9561
C.elegans	20 C	2.40507	23.7761	21.371
C.elegans	20 C	0.858913	29.2981	28.4392
C.elegans	20 C	4.43816	17.1885	12.7504
C.elegans	20 C	1.59543	10.9258	9.3304
C.elegans	20 C	-0.354956	9.83611	10.1911
C.elegans	20 C	0.0879159	9.7165	9.62858
C.elegans	20 C	6.17786	24.0068	17.829
C.elegans	20 C	4.15201	11.816	7.66397
C.elegans	20 C	11.003	14.56	3.55706
C.elegans	20 C	8.27659	21.4479	13.1713
C.elegans	25 C	1.09069	23.7853	22.6946
C.elegans	25 C	11.5015	32.7284	21.227
C.elegans	25 C	9.27172	29.6147	20.343
C.elegans	25 C	19.0226	35.34	16.3174
C.elegans	25 C	10.4703	15.8264	5.35613
C.elegans	25 C	10.1374	27.2023	17.0649
C.elegans	25 C	9.38369	17.4551	8.07137
C.elegans	25 C	19.3563	24.4416	5.08532
C.elegans	25 C	15.5632	21.1555	5.59227
C.elegans	25 C	15.0826	12.5974	-2.48518
C.elegans	25 C	16.7104	36.8464	20.1359
C.elegans	25 C	17.1234	15.9186	-1.20484

## Sheet: Figure S4
Nematode	Temp	Basal (Untreated)	Basal (DMSO)
H. mephisto	20 C	0.191635	0.322197
H. mephisto	20 C	0.158537	0.305066
H. mephisto	20 C	0.134826	0.293352
H. mephisto	20 C	0.112188	0.280588
H. mephisto	20 C	0.137099	0.218407
H. mephisto	20 C	0.169054	0.273897
H. mephisto	20 C	0.114178	0.327395
H. mephisto	20 C	0.123976	0.255223
H. mephisto	20 C	0.177534	0.238819
H. mephisto	20 C	0.181023	0.270435
H. mephisto	20 C	0.147924	0.265005
H. mephisto	20 C	0.178613	0.264422
H. mephisto	25 C	0.3614	1.12207
H. mephisto	25 C	0.366701	1.02655
H. mephisto	25 C	0.361273	0.911138
H. mephisto	25 C	0.374954	0.839415
H. mephisto	25 C	0.391273	0.861603
H. mephisto	25 C	0.474347	1.17698
H. mephisto	25 C	0.361748	1.18651
H. mephisto	25 C	0.327393	1.07016
H. mephisto	25 C	0.430751	0.793693
H. mephisto	25 C	0.498652	0.961059
H. mephisto	25 C	0.475576	0.982934
H. mephisto	25 C	0.460172	1.00695
H. mephisto	37 C	0.456358	1.64403
H. mephisto	37 C	0.752886	1.46035
H. mephisto	37 C	0.580819	1.45654
H. mephisto	37 C	0.748515	1.30668
H. mephisto	37 C	0.481494	0.8116
H. mephisto	37 C	0.349547	0.598351
H. mephisto	37 C	0.794056	0.785193
H. mephisto	37 C	0.469291	0.782597
H. mephisto	37 C	1.04232	2.00261
H. mephisto	37 C	0.867212	1.62954
H. mephisto	37 C	1.28641	1.54474
H. mephisto	37 C	0.711007	1.25682
H. mephisto	40 C	0.317271	0.581584
H. mephisto	40 C	0.446497	0.620045
H. mephisto	40 C	0.624436	0.664047
H. mephisto	40 C	0.522297	0.573781
H. mephisto	40 C	0.750175	0.429342
H. mephisto	40 C	0.678516	0.686963
H. mephisto	40 C	0.710305	0.799432
H. mephisto	40 C	0.651766	0.865379
H. mephisto	40 C	0.552208	0.721396
H. mephisto	40 C	0.836949	0.739294
H. mephisto	40 C	0.664796	0.972324
H. mephisto	40 C	0.901783	0.919932
C. Elegans	20 C	2.48341	3.31237
C. Elegans	20 C	6.20674	-0.124417
C. Elegans	20 C	6.32945	0.461812
C. Elegans	20 C	5.36709	1.16533
C. Elegans	20 C	7.96005	8.94541
C. Elegans	20 C	11.0479	6.2463
C. Elegans	20 C	6.14626	7.80173
C. Elegans	20 C	7.2977	4.94952
C. Elegans	20 C	5.85103	13.2925
C. Elegans	20 C	7.95687	12.1646
C. Elegans	20 C	7.52737	7.1134
C. Elegans	20 C	6.7331	14.8955
C. Elegans	20 C	10.1989	0.486784
C. Elegans	20 C	14.8479	1.6503
C. Elegans	20 C	8.41255	3.99974
C. Elegans	20 C	9.4166	1.87318
C. Elegans	20 C	2.49852	8.1047
C. Elegans	20 C	-0.400141	7.13345
C. Elegans	20 C	5.95343	1.50723
C. Elegans	20 C	3.64628	1.50304
C. Elegans	20 C	5.43744	10.0007
C. Elegans	20 C	9.06361	5.73051
C. Elegans	20 C	1.29196	12.3111
C. Elegans	20 C	4.88121	12.7278
C. Elegans	20 C	9.84569	1.04838
C. Elegans	20 C	3.84693	1.92016
C. Elegans	20 C	6.8757	2.40507
C. Elegans	20 C	8.35763	0.858913
C. Elegans	20 C	4.33716	4.43816
C. Elegans	20 C	-0.530249	1.59543
C. Elegans	20 C	2.94773	-0.354956
C. Elegans	20 C	4.09244	0.0879159
C. Elegans	20 C	10.2663	6.17786
C. Elegans	20 C	11.6372	4.15201
C. Elegans	20 C	26.1986	11.003
C. Elegans	20 C	10.0757	8.27659
C. Elegans	25 C	5.40989	1.09069
C. Elegans	25 C	3.87192	11.5015
C. Elegans	25 C	8.51565	9.27172
C. Elegans	25 C	21.1754	19.0226
C. Elegans	25 C	12.3823	10.4703
C. Elegans	25 C	14.3366	10.1374
C. Elegans	25 C	6.77676	9.38369
C. Elegans	25 C	5.89282	19.3563
C. Elegans	25 C	0.203545	15.5632
C. Elegans	25 C	2.74437	15.0826
C. Elegans	25 C	11.9274	16.7104
C. Elegans	25 C	16.2444	17.1234

## Sheet: Figure 6e
Hours	Temperature
188	20	195.2	11.7983
188	20	50.5	0.57735
192	20
192	20
216	20
50	37
50	37
51	37
51	37
20ºC	195.2	11.7983
37ºC	50.5	0.57735
	1.00273e-05
